# Supplementary material for: A Top-Down Approach to Infer and Compare Domain-Domain Interactions across Eight Model Organisms
Source: PLoS One. 2009 Mar 31;4(3):e5096. doi: 10.1371/journal.pone.0005096 (PMC2659750; doi:10.1371/journal.pone.0005096)
Supplement: Data Sets S1 — List of 65,515 high-confidence DDIs predicted by the current method. (9.95 MB XLS) [file pone.0005096.s004.xls]

## Sheet: 65515_ddis
Domain_1	Name_of_domain1	Domain_2	Name_of_domain2	Score	iPfam_presence	single_dom_presence	Human	Mouse	Drosophila	C_elegans	Yeast	Plasmodium	Arabidopsis	E_coli	#_of_sps_conserved
IPR002100	TF_MADSbox	IPR002487	TF_Kbox	38.3727	0	0							A		1
IPR008946	Nucl_hrmn_rcpt_lig_bd	IPR013088	Znf_NHR/GATA	38.366	0	0	H	M	D	C					4
IPR004516	His-tRNA_synth_IIA	IPR015805	His-tRNA_synth	38.3108	0	0								E	1
IPR002104	Integrase_cat-core_phage	IPR013762	Integrase-like_cat-core_phage	37.62	0	0								E	1
IPR004827	TF_bZIP	IPR011700	bZIP_2	37.4176	0	0	H	M	D	C	Y		A		6
IPR002314	aa-tRNA-synt_IIb	IPR015805	His-tRNA_synth	37.3627	0	0	H							E	2
IPR002314	aa-tRNA-synt_IIb	IPR004516	His-tRNA_synth_IIA	37.3182	0	0	H							E	2
IPR000793	ATPase_a_b_C	IPR004100	ATPase_a_b_N	37.2787	0	0	H				Y		A	E	4
IPR002398	Pept_C14_p45	IPR011600	Pept_C14_cat	37.1662	0	0	H	M	D						3
IPR000793	ATPase_a_b_C	IPR005722	ATPase_F1_b	37.1032	0	0	H				Y		A	E	4
IPR007860	MutS_II	IPR007861	MutS_IV	37.0608	0	0	H			C	Y			E	4
IPR000426	Proteasome_alpha	IPR001353	Proteasome_A_B	36.9274	0	0	H	M	D	C	Y		A		6
IPR001628	Znf_hrmn_rcpt	IPR008946	Nucl_hrmn_rcpt_lig_bd	36.7191	0	0	H	M	D	C					4
IPR001628	Znf_hrmn_rcpt	IPR013088	Znf_NHR/GATA	36.7061	0	0	H	M	D	C					4
IPR001356	Homeobox	IPR012287	Homeodomain-rel	36.622	0	0	H	M	D	C	Y		A		6
IPR009025	RNA_pol_RBP11-like	IPR011261	RNAP_dimersation	36.484	0	0	H		D		Y				3
IPR007627	RNA_pol_sigma70_r2	IPR014284	RNA_pol_sigma-70	36.4322	0	0								E	1
IPR011261	RNAP_dimersation	IPR011262	RNAP_insert	36.382	1	0	H		D		Y			E	4
IPR004100	ATPase_a_b_N	IPR005722	ATPase_F1_b	36.2948	0	0	H				Y		A	E	4
IPR000243	Pept_T1A_subB	IPR001353	Proteasome_A_B	36.2807	0	0	H	M		C	Y		A		5
IPR007695	MutS_N	IPR007861	MutS_IV	36.1146	0	0	H			C	Y			E	4
IPR000243	Pept_T1A_subB	IPR000426	Proteasome_alpha	36.0563	0	0	H	M		C	Y		A		5
IPR013506	Topo_IIA_B_2	IPR013760	Topo_IIA_cen	36.0375	0	0	H				Y			E	3
IPR000685	RuBisCO_large	IPR000685	RuBisCO_large	35.9627	1	1									0
IPR002205	Topo_IIA_A/C	IPR013760	Topo_IIA_cen	35.9323	0	0	H				Y			E	3
IPR007695	MutS_N	IPR007860	MutS_II	35.9276	1	0	H			C	Y			E	4
IPR002317	Ser-tRNA-synth_IIa	IPR015866	Ser-tRNA-synth_IIa_N	35.9095	0	0									0
IPR001576	Phosphoglycerate_kinase	IPR015824	Phosphoglycerate_kinase_N	35.8534	0	0					Y				1
IPR001647	Transcr-reg_TetR-like_bac/arc	IPR012287	Homeodomain-rel	35.7676	0	0								E	1
IPR002288	Topo_IIA_B_C	IPR013506	Topo_IIA_B_2	35.5179	0	0								E	1
IPR009025	RNA_pol_RBP11-like	IPR011262	RNAP_insert	35.4721	0	0	H		D		Y				3
IPR000432	MutS_C	IPR007696	MutS_III	35.4471	1	0	H			C	Y			E	4
IPR011095	Dala_Dala_lig_C	IPR011127	Dala_Dala_lig_N	35.4466	1	0								E	1
IPR002205	Topo_IIA_A/C	IPR013757	Topo_IIA_A_a	35.3576	0	0	H				Y			E	3
IPR007627	RNA_pol_sigma70_r2	IPR007630	RNA_pol_sigma70_r4	35.3525	1	0								E	1
IPR001353	Proteasome_A_B	IPR001353	Proteasome_A_B	35.3257	1	1	H	M	D	C	Y		A	E	7
IPR013757	Topo_IIA_A_a	IPR013760	Topo_IIA_cen	35.1861	0	0	H				Y			E	3
IPR009057	Homeodomain_like	IPR012287	Homeodomain-rel	35.0858	0	0	H	M	D	C	Y		A	E	7
IPR006691	GyrA/parC_pinwhl	IPR013757	Topo_IIA_A_a	34.9859	0	0								E	1
IPR004029	UreE_N	IPR007864	UreE_C	34.9422	1	0									0
IPR007696	MutS_III	IPR007860	MutS_II	34.9294	1	0	H			C	Y			E	4
IPR007080	RNA_pol_Rpb1_1	IPR007081	RNA_pol_Rpb1_5	34.8021	1	0					Y				1
IPR002288	Topo_IIA_B_C	IPR013760	Topo_IIA_cen	34.6845	0	0								E	1
IPR007695	MutS_N	IPR007696	MutS_III	34.6614	1	0	H			C	Y			E	4
IPR007630	RNA_pol_sigma70_r4	IPR014284	RNA_pol_sigma-70	34.6612	0	0								E	1
IPR002205	Topo_IIA_A/C	IPR006691	GyrA/parC_pinwhl	34.6454	0	0								E	1
IPR001732	UDP-Glc/GDP-Man_DH_N	IPR014028	UDP-Glc/GDP-Man_DH_dimer/sb-bd	34.6175	0	0				C					1
IPR001241	Topo_IIA_B/N	IPR002288	Topo_IIA_B_C	34.6129	0	0								E	1
IPR007696	MutS_III	IPR007861	MutS_IV	34.6089	1	0	H			C	Y			E	4
IPR000971	Globin_subset	IPR002337	Haemoglobin_b	34.5813	0	0	H	M							2
IPR000432	MutS_C	IPR007860	MutS_II	34.5283	1	0	H			C	Y			E	4
IPR001217	STAT	IPR013800	STAT_alpha	34.5243	0	0	H			C					2
IPR009056	Cyt_c_monohaem	IPR012282	Cytochrome_c_R	34.5223	0	0	H				Y				2
IPR000023	Ppfruckinase	IPR015913	Phosphofructokinase_core	34.4934	0	0	H	M			Y			E	4
IPR002321	Cyt_CII	IPR010980	Cyt_c_b562	34.432	0	0									0
IPR000722	RNA_pol_A	IPR007080	RNA_pol_Rpb1_1	34.365	1	0					Y				1
IPR002205	Topo_IIA_A/C	IPR013506	Topo_IIA_B_2	34.3636	0	0	H				Y			E	3
IPR007120	RNA_pol_Rpb2_6	IPR007644	RNA_pol_bsu_protrusion	34.2743	1	0	H				Y				2
IPR000432	MutS_C	IPR007695	MutS_N	34.2402	0	0	H			C	Y			E	4
IPR006691	GyrA/parC_pinwhl	IPR013760	Topo_IIA_cen	34.2246	0	0								E	1
IPR000432	MutS_C	IPR007861	MutS_IV	34.199	0	0	H			C	Y			E	4
IPR000722	RNA_pol_A	IPR007081	RNA_pol_Rpb1_5	34.1871	1	0					Y				1
IPR006676	tRNA_int_endo	IPR006677	tRNA_int_endo_C	34.185	0	0					Y				1
IPR011576	PNPOx_rel_FMN_bd_core	IPR012349	Split_barrel_FMN_bd	34.163	0	0					Y			E	2
IPR001189	SODismutase	IPR001189	SODismutase	34.1183	1	1	H				Y			E	3
IPR013516	Phyto_chromo_BS	IPR013654	PAS_2	34.0499	0	0							A		1
IPR003111	Pept_S16_N	IPR008269	Pept_S16_C	33.948	0	0					Y			E	2
IPR000965	Gglut_pp_reduct	IPR012134	GSA_DH	33.9445	0	0					Y			E	2
IPR000298	CytC_oxdse_III	IPR000883	COX1	33.8632	1	1								E	1
IPR000722	RNA_pol_A	IPR007083	RNA_pol_Rpb1_4	33.7665	0	0					Y				1
IPR007642	RNA_pol_Rpb2_2	IPR007644	RNA_pol_bsu_protrusion	33.738	1	0	H				Y				2
IPR006195	aa-tRNA-synth_II	IPR015805	His-tRNA_synth	33.7266	0	0	H							E	2
IPR004516	His-tRNA_synth_IIA	IPR006195	aa-tRNA-synth_II	33.6832	0	0	H							E	2
IPR002180	DMRL_synthase	IPR002180	DMRL_synthase	33.669	1	1					Y			E	2
IPR007120	RNA_pol_Rpb2_6	IPR007642	RNA_pol_Rpb2_2	33.6487	0	0	H				Y				2
IPR013506	Topo_IIA_B_2	IPR013757	Topo_IIA_A_a	33.6462	0	0	H				Y			E	3
IPR005797	Cytb_b6_N	IPR005798	Cytb_b6_C	33.6221	1	0					Y				1
IPR000793	ATPase_a_b_C	IPR005294	ATPase_F1_a	33.5997	0	0	H				Y		A		3
IPR002314	aa-tRNA-synt_IIb	IPR002317	Ser-tRNA-synth_IIa	33.5979	0	0									0
IPR001789	Response_reg	IPR001867	Trans_reg_C	33.5828	1	0								E	1
IPR000534	ADH_NAD_bd	IPR012280	Semialdhyde_DH_C	33.5469	1	0							A	E	2
IPR007080	RNA_pol_Rpb1_1	IPR007083	RNA_pol_Rpb1_4	33.4731	0	0					Y				1
IPR000722	RNA_pol_A	IPR007120	RNA_pol_Rpb2_6	33.4712	1	0	H				Y				2
IPR013799	STAT_protein_interaction	IPR013800	STAT_alpha	33.4279	0	0	H								1
IPR007081	RNA_pol_Rpb1_5	IPR007083	RNA_pol_Rpb1_4	33.3175	1	0					Y				1
IPR002496	PRA_cyclohydro	IPR008179	PRA-PH	33.2845	0	0					Y			E	2
IPR011591	Botulinum	IPR012500	Toxin_trans	33.226	0	0									0
IPR012307	Xyl_isomerase-typ_TIM-brl	IPR013022	Xyl_isomerase-like_TIM-brl	33.2226	0	0								E	1
IPR007080	RNA_pol_Rpb1_1	IPR007120	RNA_pol_Rpb2_6	33.1459	1	0	H				Y				2
IPR001217	STAT	IPR013799	STAT_protein_interaction	33.12	0	0	H								1
IPR002019	Urease_beta	IPR002026	Urease_gamma_reg	33.111	1	0									0
IPR015803	Cys-tRNA-synt_Ia_N	IPR015804	Cys-tRNA-synt_Ia_C	33.0305	0	0								E	1
IPR006692	Coatomer_WD-assoc_reg	IPR010714	Coatomer_asu_C	33.0261	0	0	H				Y				2
IPR008267	Malate_DH	IPR010945	MDH_SF1	32.9496	0	0	H								1
IPR007081	RNA_pol_Rpb1_5	IPR007120	RNA_pol_Rpb2_6	32.8684	1	0	H				Y				2
IPR002314	aa-tRNA-synt_IIb	IPR006195	aa-tRNA-synth_II	32.795	0	0	H				Y			E	3
IPR002311	Gly-tRNA-synth_IIc_bsu	IPR006194	Gly-tRNA-synth_II_heterodimer	32.7922	0	0								E	1
IPR007642	RNA_pol_Rpb2_2	IPR007645	RNA_pol_Rpb2_3	32.7579	1	0	H				Y				2
IPR002314	aa-tRNA-synt_IIb	IPR004499	Pro-tRNA-synth_IIa_arc/euk	32.7433	0	0									0
IPR004100	ATPase_a_b_N	IPR005294	ATPase_F1_a	32.7356	0	0	H				Y		A		3
IPR004499	Pro-tRNA-synth_IIa_arc/euk	IPR006195	aa-tRNA-synth_II	32.6768	0	0					Y				1
IPR011260	RNAP_alpha_C	IPR011262	RNAP_insert	32.5449	0	0								E	1
IPR000352	Pep_rel_factor_I	IPR004373	PrfA	32.5327	0	0									0
IPR000722	RNA_pol_A	IPR007642	RNA_pol_Rpb2_2	32.5288	0	0	H				Y				2
IPR008331	Ferritin_Dps	IPR008331	Ferritin_Dps	32.5265	1	0	H	M	D	C				E	5
IPR001247	ExoRNase_PH_dom1	IPR015847	ExoRNase_PH_dom2	32.5124	1	0	H		D		Y			E	4
IPR002019	Urease_beta	IPR011612	Urease_alpha_N	32.4961	1	0									0
IPR007644	RNA_pol_bsu_protrusion	IPR007645	RNA_pol_Rpb2_3	32.4918	1	0	H				Y				2
IPR001162	UvrC_C	IPR001943	UvrB/C	32.4727	0	0									0
IPR007120	RNA_pol_Rpb2_6	IPR007645	RNA_pol_Rpb2_3	32.4155	1	0	H				Y				2
IPR001241	Topo_IIA_B/N	IPR013506	Topo_IIA_B_2	32.3802	0	0	H				Y			E	3
IPR004364	aa-tRNA-synt_II	IPR006195	aa-tRNA-synth_II	32.3387	0	0					Y			E	2
IPR004101	Mur_ligase_C	IPR013221	Mur_ligase_cen	32.326	1	0								E	1
IPR002133	S-AdoMet_synt	IPR002133	S-AdoMet_synt	32.3218	1	1					Y	P		E	3
IPR006194	Gly-tRNA-synth_II_heterodimer	IPR008909	DALR_anticod_bd	32.3158	0	0								E	1
IPR001356	Homeobox	IPR001827	Antennapedia	32.2978	0	0	H	M	D						3
IPR007080	RNA_pol_Rpb1_1	IPR007644	RNA_pol_bsu_protrusion	32.2936	0	0	H				Y				2
IPR000352	Pep_rel_factor_I	IPR004374	PrfB	32.2803	0	0								E	1
IPR007080	RNA_pol_Rpb1_1	IPR007642	RNA_pol_Rpb2_2	32.2529	0	0	H				Y				2
IPR007081	RNA_pol_Rpb1_5	IPR007644	RNA_pol_bsu_protrusion	32.1895	1	0	H				Y				2
IPR000722	RNA_pol_A	IPR007644	RNA_pol_bsu_protrusion	32.1855	0	0	H				Y				2
IPR000506	AcH_isomrdctse_C	IPR013023	AcH_isomrdctse	32.1565	0	0									0
IPR002026	Urease_gamma_reg	IPR011612	Urease_alpha_N	32.1552	0	0									0
IPR007083	RNA_pol_Rpb1_4	IPR007642	RNA_pol_Rpb2_2	32.1541	1	0	H				Y				2
IPR011260	RNAP_alpha_C	IPR011261	RNAP_dimersation	32.1518	0	0								E	1
IPR007081	RNA_pol_Rpb1_5	IPR007642	RNA_pol_Rpb2_2	32.0882	0	0	H				Y				2
IPR008932	Ribosomal_L7/12_oligo	IPR013823	Ribosomal_L7/12_C	32.0821	0	0	H				Y			E	3
IPR004029	UreE_N	IPR012406	Ureas_acces_UreE	32.0589	0	0									0
IPR000032	PTS_HPr_protein	IPR008731	PTS_PEP_utilis_N	31.9905	1	0								E	1
IPR000722	RNA_pol_A	IPR007645	RNA_pol_Rpb2_3	31.9837	0	0	H				Y				2
IPR011644	Heme_no_bd	IPR011645	Heme_no_assoc_bd	31.9727	0	0	H								1
IPR001996	PTS_EIIB	IPR003352	PTS_EIIC	31.8932	0	0								E	1
IPR009040	Ferritin_like	IPR012347	Ferritin_rel	31.8647	0	0	H	M	D	C					4
IPR001241	Topo_IIA_B/N	IPR013760	Topo_IIA_cen	31.8352	0	0	H				Y			E	3
IPR007083	RNA_pol_Rpb1_4	IPR007120	RNA_pol_Rpb2_6	31.8206	1	0	H				Y				2
IPR002305	aa-tRNA-synth_Ib	IPR002306	Trp-tRNA-synth_Ib	31.8143	0	0	H				Y			E	3
IPR001114	AdlSucc_Synth	IPR001114	AdlSucc_Synth	31.8036	1	1	H	M			Y		A	E	5
IPR007864	UreE_C	IPR012406	Ureas_acces_UreE	31.7795	0	0									0
IPR001647	Transcr-reg_TetR-like_bac/arc	IPR011075	Tet_transcr_reg_TetR-rel_C	31.7471	0	0								E	1
IPR002314	aa-tRNA-synt_IIb	IPR002320	Thr-tRNA-synth_IIa	31.7128	0	0	H							E	2
IPR006424	GAPDH_I	IPR006424	GAPDH_I	31.6858	0	0	H				Y	P		E	4
IPR007083	RNA_pol_Rpb1_4	IPR007645	RNA_pol_Rpb2_3	31.6838	1	0	H				Y				2
IPR000679	Znf_GATA	IPR013088	Znf_NHR/GATA	31.6809	0	0	H				Y				2
IPR006090	Acyl_CoA_DH_1	IPR006092	Acyl_CoA_DH_N	31.6558	1	0	H							E	2
IPR004006	Dak1	IPR004007	Dak2	31.6124	1	0									0
IPR003708	SecB	IPR003708	SecB	31.6043	1	1								E	1
IPR001163	LSM_snRNP_core	IPR010920	LSM_related_core	31.5939	0	0	H	M	D	C	Y				5
IPR002317	Ser-tRNA-synth_IIa	IPR006195	aa-tRNA-synth_II	31.583	0	0									0
IPR006173	Staph_tox_OB	IPR008992	Enterotoxin_bac	31.5477	0	0									0
IPR003331	Epimerase_2	IPR003331	Epimerase_2	31.5338	1	1								E	1
IPR002314	aa-tRNA-synt_IIb	IPR004154	Anticodon_bd	31.4818	1	0	H							E	2
IPR003714	PhoH	IPR003714	PhoH	31.4795	0	0								E	1
IPR001356	Homeobox	IPR009057	Homeodomain_like	31.4614	0	0	H	M	D	C	Y		A		6
IPR002311	Gly-tRNA-synth_IIc_bsu	IPR008909	DALR_anticod_bd	31.4311	0	0								E	1
IPR006171	Toprim_dom	IPR013506	Topo_IIA_B_2	31.3953	0	0								E	1
IPR000836	PRtransferase	IPR005946	RibP_Ppkin	31.3911	0	0	H		D	C	Y				4
IPR002314	aa-tRNA-synt_IIb	IPR015866	Ser-tRNA-synth_IIa_N	31.3804	1	0									0
IPR004154	Anticodon_bd	IPR004499	Pro-tRNA-synth_IIa_arc/euk	31.3763	0	0									0
IPR007083	RNA_pol_Rpb1_4	IPR007644	RNA_pol_bsu_protrusion	31.3659	0	0	H				Y				2
IPR012292	Globin	IPR012292	Globin	31.3645	0	1	H								1
IPR002097	Profilin	IPR005455	Profilin_plant	31.361	0	0									0
IPR002303	Val-tRNA_synth_Ia	IPR009008	Val/Leu/Ile-tRNA-synth_Ia_edit	31.351	0	0					Y			E	2
IPR007066	RNA_pol_Rpb1_3	IPR007083	RNA_pol_Rpb1_4	31.3445	1	0					Y				1
IPR000971	Globin_subset	IPR000971	Globin_subset	31.3175	1	0	H	M							2
IPR011010	DNA_brk_join_enz	IPR013762	Integrase-like_cat-core_phage	31.3084	0	0					Y			E	2
IPR002181	Fibrinogen_a/b/g_C	IPR012290	Fibrinogen_a/b/g_coil	31.3038	0	0	H								1
IPR000194	ATPase_a_b_nl_bd	IPR004100	ATPase_a_b_N	31.2921	1	0	H				Y		A	E	4
IPR001830	Glyco_trans_20	IPR003337	Trehalose_PPase	31.2416	0	0					Y				1
IPR000194	ATPase_a_b_nl_bd	IPR000793	ATPase_a_b_C	31.2183	1	0	H				Y		A	E	4
IPR001516	Oxidored_q1_N	IPR001750	Oxidored_q1	31.1914	0	0									0
IPR000173	GAP_DH	IPR000173	GAP_DH	31.1474	1	0	H				Y	P		E	4
IPR012287	Homeodomain-rel	IPR012287	Homeodomain-rel	31.1367	0	0	H	M	D	C	Y		A	E	7
IPR003761	Exonuc_VII_S	IPR003761	Exonuc_VII_S	31.0893	1	1									0
IPR002769	eIF6	IPR002769	eIF6	31.0477	1	1					Y				1
IPR000722	RNA_pol_A	IPR007066	RNA_pol_Rpb1_3	31.0198	1	0					Y				1
IPR007080	RNA_pol_Rpb1_1	IPR007645	RNA_pol_Rpb2_3	31.0044	0	0	H				Y				2
IPR001356	Homeobox	IPR004827	TF_bZIP	30.9611	0	0	H	M	D						3
IPR006897	HNF1b_C	IPR006899	HNF-1_N	30.959	0	0	H								1
IPR003395	SMC_N	IPR010935	SMC_hinge	30.9375	1	0	H			C	Y				3
IPR003148	TrkA_N	IPR006037	TrkAC	30.9037	1	0									0
IPR002305	aa-tRNA-synth_Ib	IPR002307	Tyr-tRNA-synth_Ib_bac/mito	30.8811	0	0					Y				1
IPR000971	Globin_subset	IPR012292	Globin	30.8798	0	0	H	M							2
IPR011075	Tet_transcr_reg_TetR-rel_C	IPR012287	Homeodomain-rel	30.8759	0	0								E	1
IPR006896	Sec23_trunk	IPR006900	Sec23_helical	30.8738	1	0	H				Y				2
IPR005797	Cytb_b6_N	IPR012282	Cytochrome_c_R	30.8562	0	0		M			Y		A		3
IPR000477	DNA_pol_RVTase	IPR010661	RVT_thumb	30.8559	1	0									0
IPR010659	RVT_connect	IPR010661	RVT_thumb	30.8531	1	0									0
IPR000477	DNA_pol_RVTase	IPR010659	RVT_connect	30.8531	1	0									0
IPR007081	RNA_pol_Rpb1_5	IPR007645	RNA_pol_Rpb2_3	30.8494	1	0	H				Y				2
IPR001645	Fpolygl_synthtse	IPR004101	Mur_ligase_C	30.8477	0	0								E	1
IPR004125	Signal_recog_particle_SRP54_M	IPR013822	Signal_recog_particl_SRP54_hlx	30.8379	1	0	H				Y				2
IPR007066	RNA_pol_Rpb1_3	IPR007080	RNA_pol_Rpb1_1	30.7844	0	0					Y				1
IPR002104	Integrase_cat-core_phage	IPR011010	DNA_brk_join_enz	30.7575	0	0								E	1
IPR010982	Lambda_DNA-bd	IPR012287	Homeodomain-rel	30.7387	0	0	H	M	D					E	4
IPR001519	Ferritin_N	IPR012347	Ferritin_rel	30.7025	0	0	H	M	D	C					4
IPR001808	HTH_Crp	IPR012318	HTH_CRP_2	30.6801	0	0								E	1
IPR000397	Hsp33	IPR000397	Hsp33	30.6741	1	1									0
IPR007066	RNA_pol_Rpb1_3	IPR007081	RNA_pol_Rpb1_5	30.6512	1	0					Y				1
IPR008946	Nucl_hrmn_rcpt_lig_bd	IPR008946	Nucl_hrmn_rcpt_lig_bd	30.6494	0	0	H	M	D	C					4
IPR001796	DHFR_reg	IPR012259	DHFR	30.6282	0	0	H							E	2
IPR001455	SirA_like	IPR001455	SirA_like	30.6099	0	1									0
IPR000883	COX1	IPR002429	COX2_C	30.5408	1	0								E	1
IPR006195	aa-tRNA-synth_II	IPR015866	Ser-tRNA-synth_IIa_N	30.5198	0	0									0
IPR000398	Thymidylat_synth_C	IPR000398	Thymidylat_synth_C	30.5028	1	1	H							E	2
IPR000246	Peptidase_T2	IPR000246	Peptidase_T2	30.4934	1	1	H							E	2
IPR001092	HLH_basic	IPR011598	HLH_DNA_bd	30.4811	0	0	H	M	D	C	Y		A		6
IPR006123	Stap/Strep_toxin	IPR006173	Staph_tox_OB	30.4628	1	0									0
IPR000536	Nucl_hrmn_rcpt_lig-bd_core	IPR000536	Nucl_hrmn_rcpt_lig-bd_core	30.4592	1	0	H	M	D	C					4
IPR006139	2_Hacid_DH	IPR006140	2hydac_DH_NAD_bd	30.4412	1	0	H				Y			E	3
IPR000305	UvrC_N	IPR001943	UvrB/C	30.4402	0	0									0
IPR001367	HTH_DtxR	IPR007167	Fe-transptr_FeoA	30.4275	1	0									0
IPR001519	Ferritin_N	IPR009040	Ferritin_like	30.4182	0	0	H	M	D	C					4
IPR000713	Mur_ligase_N	IPR013221	Mur_ligase_cen	30.392	1	0								E	1
IPR006171	Toprim_dom	IPR013760	Topo_IIA_cen	30.3762	0	0									0
IPR004154	Anticodon_bd	IPR015805	His-tRNA_synth	30.3741	0	0	H							E	2
IPR000971	Globin_subset	IPR009050	Globin_like	30.3555	0	0	H	M							2
IPR004154	Anticodon_bd	IPR004516	His-tRNA_synth_IIA	30.3384	0	0	H							E	2
IPR002100	TF_MADSbox	IPR002100	TF_MADSbox	30.3166	1	0	H				Y		A		3
IPR005904	Hxn_phspho_trans	IPR005904	Hxn_phspho_trans	30.3102	0	0	H	M		C				E	4
IPR000014	PAS	IPR003661	His_kinA_N	30.2918	0	0							A	E	2
IPR006131	Asp_carbamoyltransf_Asp/Orn_bd	IPR006132	Asp/Orn_carbamoyltranf_P_bd	30.2896	1	0	H							E	2
IPR000536	Nucl_hrmn_rcpt_lig-bd_core	IPR008946	Nucl_hrmn_rcpt_lig_bd	30.2861	0	0	H	M	D	C					4
IPR001412	aa-tRNA-synth_I	IPR002305	aa-tRNA-synth_Ib	30.2267	0	0	H				Y			E	3
IPR001519	Ferritin_N	IPR001519	Ferritin_N	30.2238	0	0	H	M	D	C					4
IPR000304	P5CR	IPR004455	NADPoxred_F420	30.222	0	0	H	M	D	C	Y			E	6
IPR001017	Dehydrogenase_E1	IPR011603	2oxoglutarate_DH_E1	30.2123	0	0					Y				1
IPR000842	PRPP_synthetase	IPR005946	RibP_Ppkin	30.205	0	0			D	C	Y				3
IPR000924	Glu/Gln-tRNA-synth_Ic	IPR008925	aa-tRNA-synth_I_codon-bd	30.1823	0	0								E	1
IPR008179	PRA-PH	IPR008179	PRA-PH	30.1672	1	1					Y			E	2
IPR000897	Signal_recog_part_SRP54_GTPase	IPR013822	Signal_recog_particl_SRP54_hlx	30.1373	1	0	H				Y				2
IPR001241	Topo_IIA_B/N	IPR002205	Topo_IIA_A/C	30.1347	0	0	H				Y			E	3
IPR000713	Mur_ligase_N	IPR004101	Mur_ligase_C	30.1131	1	0								E	1
IPR000233	Cadherin_C_term	IPR002126	Cadherin	30.0337	0	0	H	M							2
IPR000924	Glu/Gln-tRNA-synth_Ic	IPR001412	aa-tRNA-synth_I	30.0303	0	0	H				Y			E	3
IPR001241	Topo_IIA_B/N	IPR013757	Topo_IIA_A_a	30.0098	0	0	H				Y			E	3
IPR009002	Split_barrel_FMN_bd_related	IPR012349	Split_barrel_FMN_bd	30.0093	0	0					Y			E	2
IPR006050	DNA_photolyase_N	IPR006051	FAD_bd_N	29.9967	0	0								E	1
IPR000730	Pr_cel_nuc_antig	IPR000730	Pr_cel_nuc_antig	29.9905	1	1	H		D	C	Y				4
IPR002813	ArgJ	IPR002813	ArgJ	29.9854	1	1									0
IPR003703	Acyl_CoA_thio	IPR003703	Acyl_CoA_thio	29.9844	1	1					Y			E	2
IPR002226	Catalase	IPR011614	Catalase_N	29.9684	0	0	H				Y			E	3
IPR001519	Ferritin_N	IPR008331	Ferritin_Dps	29.9477	0	0	H	M	D	C					4
IPR001015	Ferrochelatase	IPR001015	Ferrochelatase	29.9416	1	1	H	M			Y				3
IPR000816	Peptidase_C15	IPR000816	Peptidase_C15	29.9305	1	1									0
IPR007066	RNA_pol_Rpb1_3	IPR007645	RNA_pol_Rpb2_3	29.9009	0	0	H				Y				2
IPR001907	Pept_S14_ClpP	IPR001907	Pept_S14_ClpP	29.8943	1	1	H						A	E	3
IPR001063	Ribosomal_L22	IPR005727	Ribosom_L22_bac	29.8933	0	0									0
IPR000642	Peptidase_M41	IPR011546	Pept_M41_FtsH_ex	29.8761	0	0					Y			E	2
IPR001048	Asp/Glu/Uridylate_kinase	IPR001341	Asp_kin_reg	29.8712	0	0							A	E	2
IPR013088	Znf_NHR/GATA	IPR013088	Znf_NHR/GATA	29.8452	0	0	H	M	D	C	Y			E	6
IPR001412	aa-tRNA-synth_I	IPR002303	Val-tRNA_synth_Ia	29.8358	0	0	H				Y			E	3
IPR000883	COX1	IPR011759	COX2_TM	29.8219	1	0								E	1
IPR000897	Signal_recog_part_SRP54_GTPase	IPR004125	Signal_recog_particle_SRP54_M	29.8154	1	0	H				Y				2
IPR001630	Leuzip_CREB	IPR004827	TF_bZIP	29.7985	0	0	H		D				A		3
IPR005119	LysR_subst_bd	IPR011991	Wing_hlx_DNA_bd	29.7934	0	0								E	1
IPR009155	Cytochrome_b562	IPR010980	Cyt_c_b562	29.7899	0	0								E	1
IPR002487	TF_Kbox	IPR002487	TF_Kbox	29.7702	0	0							A		1
IPR000836	PRtransferase	IPR002375	Pr/py_rp_transf	29.7556	0	0	H	M			Y			E	4
IPR001750	Oxidored_q1	IPR003918	NADHub_oxred4	29.7499	0	0									0
IPR009025	RNA_pol_RBP11-like	IPR011260	RNAP_alpha_C	29.7232	0	0									0
IPR006123	Stap/Strep_toxin	IPR008992	Enterotoxin_bac	29.71	0	0									0
IPR000131	ATPase_F1_gamma	IPR001469	ATPase_F1_d/e	29.6833	1	1							A	E	2
IPR000807	Imidazole-GPD	IPR000807	Imidazole-GPD	29.68	1	1					Y				1
IPR000728	AIR_synth	IPR010918	AIR_synth_C	29.6663	1	0	H				Y			E	3
IPR002288	Topo_IIA_B_C	IPR006171	Toprim_dom	29.6551	0	0								E	1
IPR008162	Pyrophosphatase	IPR008162	Pyrophosphatase	29.6526	1	1					Y			E	2
IPR001827	Antennapedia	IPR012287	Homeodomain-rel	29.6384	0	0	H	M	D						3
IPR001519	Ferritin_N	IPR009078	Ferritin/RR_like	29.6239	0	0	H	M	D	C					4
IPR004089	Chmtaxis_transd	IPR004090	Chemotax_Me-accpt/His_kin	29.6181	0	0								E	1
IPR009078	Ferritin/RR_like	IPR012347	Ferritin_rel	29.6119	0	0	H	M	D	C				E	5
IPR000304	P5CR	IPR000304	P5CR	29.6112	0	0	H	M	D	C	Y			E	6
IPR001667	Pesterase_RecJ	IPR004097	DHHA2	29.5957	1	0	H								1
IPR000194	ATPase_a_b_nl_bd	IPR005722	ATPase_F1_b	29.5801	0	0	H				Y		A	E	4
IPR001828	ANF_lig_bd_rcpt	IPR015683	Glutamate_receptor-rel	29.5766	0	0	H	M							2
IPR006895	Znf_Sec23_Sec24	IPR006900	Sec23_helical	29.5764	0	0	H				Y				2
IPR001356	Homeobox	IPR001356	Homeobox	29.5681	1	0	H	M	D	C	Y		A		6
IPR003680	Flavodoxin_fold	IPR003680	Flavodoxin_fold	29.5347	1	1	H	M							2
IPR000477	DNA_pol_RVTase	IPR000477	DNA_pol_RVTase	29.5325	1	0	H								1
IPR003369	MttA_Hcf106	IPR003998	TatB	29.481	0	0								E	1
IPR007066	RNA_pol_Rpb1_3	IPR007642	RNA_pol_Rpb2_2	29.4749	0	0	H				Y				2
IPR011304	L_LDH_NAD	IPR011304	L_LDH_NAD	29.4697	0	0	H								1
IPR000217	Tubulin	IPR008280	Tub_FtsZ_C	29.4683	0	0	H		D	C	Y				4
IPR000358	Ribonucl_redctse	IPR012348	Ribncl_red_rel	29.4386	0	0	H			C	Y			E	4
IPR001765	Carbonic_anhydrase	IPR001765	Carbonic_anhydrase	29.4235	1	1								E	1
IPR000847	HTH_LysR	IPR005119	LysR_subst_bd	29.4227	1	0								E	1
IPR000700	PAS-assoc_C	IPR003661	His_kinA_N	29.3794	0	0									0
IPR004434	IDH_NAD_mit	IPR004434	IDH_NAD_mit	29.3722	0	0	H	M		C	Y				4
IPR007066	RNA_pol_Rpb1_3	IPR007120	RNA_pol_Rpb2_6	29.3705	1	0	H				Y				2
IPR001412	aa-tRNA-synth_I	IPR002306	Trp-tRNA-synth_Ib	29.322	0	0	H				Y			E	3
IPR001208	MCM	IPR001208	MCM	29.2903	0	0	H	M	D		Y			E	5
IPR003257	Transcrpt_antiterm_NusG_arc	IPR006645	Transcrpt_antiterm_NusG_N	29.2802	0	0	H								1
IPR004030	NO_synthase	IPR004030	NO_synthase	29.2778	1	1	H	M							2
IPR001984	Peptidase_S16	IPR008269	Pept_S16_C	29.2673	0	0					Y				1
IPR003759	Met_synth_Cbl-bd	IPR004223	Met_synth_B12	29.2605	1	0								E	1
IPR001466	Beta_lactamase	IPR001466	Beta_lactamase	29.2324	1	1								E	1
IPR008030	NmrA	IPR008030	NmrA	29.2296	1	1									0
IPR000197	Znf_TAZ	IPR003101	KIX	29.2222	0	0	H								1
IPR002346	MPT_DH_FAD_bd	IPR008274	Ald_xan_DH_mo_bd	29.2216	1	0									0
IPR015805	His-tRNA_synth	IPR015805	His-tRNA_synth	29.2031	0	0								E	1
IPR000827	CC_chemkine_sml	IPR001811	Chemokine_IL8	29.1773	0	0	H								1
IPR004827	TF_bZIP	IPR004827	TF_bZIP	29.1711	0	1	H	M	D	C	Y		A		6
IPR000674	Aldxan_DH_hamm	IPR002346	MPT_DH_FAD_bd	29.1641	1	0									0
IPR001356	Homeobox	IPR005542	PBX	29.1601	0	0	H	M	D	C					4
IPR002301	Ile-tRNA-synt_Ia	IPR009008	Val/Leu/Ile-tRNA-synth_Ia_edit	29.1527	0	0					Y			E	2
IPR001672	G6P_Isomerase	IPR001672	G6P_Isomerase	29.1445	1	1	H	M							2
IPR004662	AcgluKinase	IPR004662	AcgluKinase	29.1436	0	0								E	1
IPR000706	AGPR_act_site	IPR012280	Semialdhyde_DH_C	29.1285	0	0							A		1
IPR013747	ACP_syn_III_C	IPR013751	ACP_syn_III	29.1109	1	0								E	1
IPR000415	Nitroreductase	IPR000415	Nitroreductase	29.1043	1	1								E	1
IPR008169	Cyt_C_bact	IPR012282	Cytochrome_c_R	29.0989	0	0									0
IPR006555	Helicase_ATP-dep_c2	IPR010614	DEAD_2	29.0979	0	0	H				Y				2
IPR002698	FTHF_cligase	IPR002698	FTHF_cligase	29.0809	1	1									0
IPR008146	Gln_synth_cat	IPR008147	Gln_synt_beta	29.0699	1	0	H			C				E	3
IPR000395	Peptidase_M27	IPR011591	Botulinum	29.0662	0	0									0
IPR004095	TGS	IPR012676	TGS-like	29.0291	0	0								E	1
IPR005013	DDOST_48kDa	IPR005013	DDOST_48kDa	28.9765	0	1					Y				1
IPR002302	Leu-tRNA-synth_Ia_bac/mito	IPR009008	Val/Leu/Ile-tRNA-synth_Ia_edit	28.9611	0	0								E	1
IPR004429	3-isopropylmalate_DH	IPR004429	3-isopropylmalate_DH	28.9457	0	0								E	1
IPR012287	Homeodomain-rel	IPR012294	TFIID_C/glycos_N	28.9453	0	0	H		D					E	3
IPR001309	ICE_p20	IPR011600	Pept_C14_cat	28.9385	0	0	H	M	D						3
IPR005797	Cytb_b6_N	IPR009056	Cyt_c_monohaem	28.9279	0	0		M			Y		A		3
IPR000652	Triophos_ismrse	IPR013785	Aldolase_TIM	28.9199	0	0	H			C	Y			E	4
IPR006895	Znf_Sec23_Sec24	IPR006896	Sec23_trunk	28.891	0	0	H				Y				2
IPR000674	Aldxan_DH_hamm	IPR002888	2Fe-2S_bd	28.8884	1	0									0
IPR006137	Oxidored_q6	IPR014406	NiFe_hyd_3_ssu/Q_oxred_NuoB	28.8882	0	0									0
IPR001584	Integrase_cat-core	IPR001584	Integrase_cat-core	28.8856	1	0					Y				1
IPR001584	Integrase_cat-core	IPR003308	Integrase_Zn-bd_N	28.8603	1	0									0
IPR000197	Znf_TAZ	IPR009255	Trans_coact	28.8586	0	0	H								1
IPR004003	NADP_transhyd_b	IPR007698	Ala_DH_PNT_C	28.854	0	0								E	1
IPR000305	UvrC_N	IPR001162	UvrC_C	28.8465	0	0									0
IPR000847	HTH_LysR	IPR011991	Wing_hlx_DNA_bd	28.8457	0	0								E	1
IPR003197	Cyt_bd_Ubol_Oase_14kDa-su	IPR004205	UcrQ	28.8439	1	1					Y				1
IPR010720	Alpha-L-AF_C	IPR010720	Alpha-L-AF_C	28.8247	1	0									0
IPR001789	Response_reg	IPR002545	CheW	28.8074	0	0								E	1
IPR001909	KRAB	IPR003309	Treg_SCAN	28.8012	0	0	H								1
IPR001453	MPT_bd	IPR005110	MoeA_N	28.7882	1	0	H						A	E	3
IPR006130	Asp/Orn_carbamoyltranf	IPR006131	Asp_carbamoyltransf_Asp/Orn_bd	28.7758	0	0	H							E	2
IPR002102	Cohesin	IPR008965	Carb_bd	28.7751	0	0									0
IPR000674	Aldxan_DH_hamm	IPR008274	Ald_xan_DH_mo_bd	28.7683	1	0									0
IPR000835	HTH_MarR	IPR011991	Wing_hlx_DNA_bd	28.7633	0	0								E	1
IPR005075	Pept_M4_propep_PepSY	IPR013832	Peptidase_M4/M36	28.7592	0	0									0
IPR000453	Chorismate_synth	IPR000453	Chorismate_synth	28.7487	1	1					Y				1
IPR006089	Acyl_CoA_DH	IPR006092	Acyl_CoA_DH_N	28.7461	0	0	H							E	2
IPR001406	PseudoU_synth_1	IPR001406	PseudoU_synth_1	28.7425	1	1					Y			E	2
IPR007066	RNA_pol_Rpb1_3	IPR007644	RNA_pol_bsu_protrusion	28.7204	0	0	H				Y				2
IPR001282	G6PDH	IPR001282	G6PDH	28.7136	1	1	H				Y				2
IPR012000	TPP_enzyme_M	IPR012001	TPP_bd_enzyme_N	28.7072	1	0	H				Y			E	3
IPR004360	Glyas_bleo_dOase	IPR011588	Gly_Xdiol_dOase	28.7047	0	0	H							E	2
IPR001356	Homeobox	IPR006711	Hox9_act	28.672	0	0	H	M							2
IPR001969	Pept_Asp_AS	IPR001995	Peptidase_A2_cat	28.6707	0	0									0
IPR001912	Ribosomal_S4	IPR002942	S4_RNA_bd	28.6645	1	0					Y				1
IPR003102	pKID	IPR004827	TF_bZIP	28.6637	0	0	H								1
IPR002042	Uricase	IPR002042	Uricase	28.6466	1	1									0
IPR005798	Cytb_b6_C	IPR012282	Cytochrome_c_R	28.6354	0	0		M			Y		A		3
IPR006095	GLFV_DH	IPR006096	GLFV_DH_C	28.6335	0	0	H				Y			E	3
IPR001476	Chaprnin_Cpn10	IPR001476	Chaprnin_Cpn10	28.6275	1	1					Y			E	2
IPR002320	Thr-tRNA-synth_IIa	IPR004154	Anticodon_bd	28.62	0	0	H							E	2
IPR002023	NADH_DH_24kDa	IPR011538	Resp_NADH_DH_51K_dom	28.6064	0	0								E	1
IPR002099	DNA_mis_repair	IPR002099	DNA_mis_repair	28.5978	0	0	H		D	C	Y			E	5
IPR000764	Uridine_kin	IPR006083	PRK_URK	28.5809	0	0	H				Y				2
IPR003352	PTS_EIIC	IPR013011	PTS_EIIB_2	28.5718	0	0								E	1
IPR005025	FMN_red	IPR014479	SSUE	28.5637	0	0					Y			E	2
IPR000536	Nucl_hrmn_rcpt_lig-bd_core	IPR013088	Znf_NHR/GATA	28.5455	0	0	H	M	D	C					4
IPR007911	FlhD	IPR007911	FlhD	28.5424	1	1									0
IPR001982	Endonuc_LAG/HNH	IPR001982	Endonuc_LAG/HNH	28.5414	1	0									0
IPR000193	Urocanase	IPR000193	Urocanase	28.5392	1	1									0
IPR001647	Transcr-reg_TetR-like_bac/arc	IPR009057	Homeodomain_like	28.5303	0	0								E	1
IPR011766	TPP_enzyme_bd_C	IPR012000	TPP_enzyme_M	28.5251	1	0	H				Y			E	3
IPR000894	RuBisCO_small	IPR000894	RuBisCO_small	28.5232	1	1									0
IPR005844	PG_PMM_ABAI	IPR005845	PG_PMM_ABAII	28.5214	1	0					Y			E	2
IPR004827	TF_bZIP	IPR012287	Homeodomain-rel	28.518	0	0	H	M	D						3
IPR011572	Copper_blue_sub	IPR011572	Copper_blue_sub	28.5154	0	0									0
IPR003660	His_kin_HAMP	IPR003661	His_kinA_N	28.5139	0	0								E	1
IPR003721	Pantoate_ligase	IPR003721	Pantoate_ligase	28.5099	1	0								E	1
IPR002658	DHQ_synth_AroB	IPR002658	DHQ_synth_AroB	28.5029	1	1					Y				1
IPR004655	FabH_synth	IPR004655	FabH_synth	28.4999	0	0								E	1
IPR000277	Cys/Met-Metab_PyrdxlP-dep_enz	IPR015422	PyrdxlP-dep_Trfase_major_sub2	28.4954	0	0	H				Y		A	E	4
IPR001412	aa-tRNA-synth_I	IPR004499	Pro-tRNA-synth_IIa_arc/euk	28.4909	0	0	H								1
IPR004160	Transl_elong_EFTu/EF1A_C	IPR004541	Transl_elong_EFTu/EF1A_bac/org	28.4768	0	0					Y			E	2
IPR002888	2Fe-2S_bd	IPR008274	Ald_xan_DH_mo_bd	28.4695	1	0									0
IPR005863	UDP-N-AcMur-3pep_AlaAla_ligase	IPR013221	Mur_ligase_cen	28.4686	0	0								E	1
IPR000330	SNF2_N	IPR009057	Homeodomain_like	28.4621	0	0	H		D	C	Y	P			5
IPR002398	Pept_C14_p45	IPR002398	Pept_C14_p45	28.46	0	0	H	M	D						3
IPR005843	PG_PMM_C	IPR005845	PG_PMM_ABAII	28.4529	1	0					Y			E	2
IPR000534	ADH_NAD_bd	IPR000706	AGPR_act_site	28.4417	0	0							A		1
IPR011766	TPP_enzyme_bd_C	IPR012001	TPP_bd_enzyme_N	28.4221	1	0	H				Y			E	3
IPR001135	Oxidored_49kDa	IPR001268	NADH_DH_30kDa	28.4176	0	0	H							E	2
IPR001628	Znf_hrmn_rcpt	IPR001728	ThyrH_rcpt	28.4075	0	0	H	M							2
IPR006134	DNA_pol_B_region	IPR006172	DNA_pol_B	28.3952	0	0	H				Y				2
IPR012290	Fibrinogen_a/b/g_coil	IPR012290	Fibrinogen_a/b/g_coil	28.386	0	1	H								1
IPR005843	PG_PMM_C	IPR005844	PG_PMM_ABAI	28.3826	1	0					Y			E	2
IPR002319	Phe-tRNA-synth_IIc	IPR006195	aa-tRNA-synth_II	28.3703	0	0								E	1
IPR004516	His-tRNA_synth_IIA	IPR004516	His-tRNA_synth_IIA	28.369	0	0								E	1
IPR000173	GAP_DH	IPR006424	GAPDH_I	28.3672	0	0	H				Y	P		E	4
IPR001356	Homeobox	IPR001523	Paired_box_N	28.3434	0	0	H	M	D	C					4
IPR002474	CP_synthsmall	IPR005480	CPase_L_D3	28.323	1	0	H				Y	P		E	4
IPR003786	FdhD	IPR003786	FdhD	28.3186	0	1								E	1
IPR003008	Tubulin_FtsZ	IPR008280	Tub_FtsZ_C	28.3063	1	0	H		D	C	Y				4
IPR005161	Ku_N	IPR006164	DNA_helicase_ATP-dep_Ku	28.3014	1	0	H	M		C	Y		A		5
IPR003395	SMC_N	IPR004584	Rad50	28.2995	0	0					Y				1
IPR002346	MPT_DH_FAD_bd	IPR002888	2Fe-2S_bd	28.2745	1	0									0
IPR003997	RtxD_bac	IPR006143	HlyD	28.2211	0	0								E	1
IPR002496	PRA_cyclohydro	IPR002496	PRA_cyclohydro	28.2195	1	0					Y			E	2
IPR001676	Picornavirus_capsid	IPR003138	Pico_P1A	28.2178	1	1									0
IPR000793	ATPase_a_b_C	IPR000793	ATPase_a_b_C	28.2134	1	0	H				Y		A	E	4
IPR000895	Transthyretin	IPR000895	Transthyretin	28.1904	1	1	H			C				E	3
IPR002326	Cyt_C1	IPR009056	Cyt_c_monohaem	28.1881	0	0	H				Y				2
IPR003836	Glucokinase	IPR003836	Glucokinase	28.1839	1	1								E	1
IPR001367	HTH_DtxR	IPR011991	Wing_hlx_DNA_bd	28.1833	0	0									0
IPR002498	PIP5K	IPR002498	PIP5K	28.1805	0	0	H	M				P			3
IPR004515	GmhA	IPR004515	GmhA	28.1759	0	1									0
IPR000659	Pyridox_oxidase	IPR011576	PNPOx_rel_FMN_bd_core	28.1681	0	0					Y			E	2
IPR004154	Anticodon_bd	IPR006195	aa-tRNA-synth_II	28.1587	0	0	H				Y			E	3
IPR000121	PEP_utilizers	IPR008279	PEP_mobile	28.1578	1	0								E	1
IPR001838	IR_K+channel	IPR001838	IR_K+channel	28.1424	0	0	H	M							2
IPR014370	Thymidylate_synth_ThyA	IPR014370	Thymidylate_synth_ThyA	28.1272	0	0	H							E	2
IPR011598	HLH_DNA_bd	IPR012682	TF_Myc_N	28.1216	0	0	H	M							2
IPR001031	Thioesterase	IPR012223	TEII	28.1188	0	0									0
IPR003724	AdoCbl_synth_CblAdoTrfase_CobA	IPR003724	AdoCbl_synth_CblAdoTrfase_CobA	28.1087	1	1									0
IPR015894	Guanylate-bd_N	IPR015900	Guanylate-bd-like_C	28.0955	0	0	H								1
IPR000158	FtsZ	IPR008280	Tub_FtsZ_C	28.0931	0	0	H		D	C	Y				4
IPR001628	Znf_hrmn_rcpt	IPR001628	Znf_hrmn_rcpt	28.0923	1	0	H	M	D	C					4
IPR006102	Glyco_hydro_2_Ig-like	IPR006103	Glyco_hydro_2_TIM	28.0912	1	0	H							E	2
IPR001309	ICE_p20	IPR002398	Pept_C14_p45	28.0899	0	0	H	M	D						3
IPR000836	PRtransferase	IPR000836	PRtransferase	28.0855	1	1	H	M	D	C	Y			E	6
IPR000713	Mur_ligase_N	IPR005863	UDP-N-AcMur-3pep_AlaAla_ligase	28.0845	0	0								E	1
IPR001523	Paired_box_N	IPR012287	Homeodomain-rel	28.0831	0	0	H	M	D	C					4
IPR002204	3hydroxyisobutyrate_DH-rel	IPR002204	3hydroxyisobutyrate_DH-rel	28.0722	0	0	H								1
IPR000659	Pyridox_oxidase	IPR000659	Pyridox_oxidase	28.0713	0	0					Y			E	2
IPR002051	Haem_Oase	IPR002051	Haem_Oase	28.0427	1	1	H								1
IPR001469	ATPase_F1_d/e	IPR005722	ATPase_F1_b	28.042	0	0					Y		A		2
IPR000837	Leuzip_Fos	IPR004827	TF_bZIP	28.0407	0	0	H	M	D						3
IPR000871	Beta_lactamase_A	IPR001466	Beta_lactamase	28.0392	0	0									0
IPR013762	Integrase-like_cat-core_phage	IPR013762	Integrase-like_cat-core_phage	28.0356	0	0					Y			E	2
IPR005475	Transketo_Cen_R	IPR005476	Transketo_C	28.0338	1	0	H		D		Y			E	4
IPR007900	TAF4	IPR007900	TAF4	28.0268	1	0					Y		A		2
IPR001412	aa-tRNA-synth_I	IPR008925	aa-tRNA-synth_I_codon-bd	28	0	0								E	1
IPR014284	RNA_pol_sigma-70	IPR014284	RNA_pol_sigma-70	27.9848	0	0								E	1
IPR015824	Phosphoglycerate_kinase_N	IPR015824	Phosphoglycerate_kinase_N	27.9773	0	0					Y				1
IPR003088	Cyt_CI	IPR003088	Cyt_CI	27.9655	1	0									0
IPR001728	ThyrH_rcpt	IPR008946	Nucl_hrmn_rcpt_lig_bd	27.9588	0	0	H	M							2
IPR001412	aa-tRNA-synth_I	IPR009008	Val/Leu/Ile-tRNA-synth_Ia_edit	27.9444	0	0	H				Y			E	3
IPR001356	Homeobox	IPR005541	KNOX2	27.9378	0	0							A		1
IPR011343	DeoC	IPR011343	DeoC	27.9254	0	0								E	1
IPR005818	Histone_H1/H5	IPR012287	Homeodomain-rel	27.9227	0	0		M					A		2
IPR009057	Homeodomain_like	IPR011075	Tet_transcr_reg_TetR-rel_C	27.9227	0	0								E	1
IPR002480	DAHP_synth_2	IPR002480	DAHP_synth_2	27.9137	1	1									0
IPR001288	IF3	IPR001288	IF3	27.9137	0	1									0
IPR001451	Hexapep_transf	IPR011004	Trimer_LpxA_like	27.9133	0	0	H		D		Y		A	E	5
IPR000685	RuBisCO_large	IPR000894	RuBisCO_small	27.9097	1	1									0
IPR003263	TNF_5	IPR003636	TNF_subf	27.9089	0	0	H	M							2
IPR007860	MutS_II	IPR007860	MutS_II	27.908	0	0	H				Y			E	3
IPR001647	Transcr-reg_TetR-like_bac/arc	IPR001647	Transcr-reg_TetR-like_bac/arc	27.9047	1	0								E	1
IPR009072	Histone-fold	IPR011442	DUF1546	27.9017	0	0	H		D		Y		A		4
IPR004101	Mur_ligase_C	IPR005863	UDP-N-AcMur-3pep_AlaAla_ligase	27.8903	0	0								E	1
IPR003101	KIX	IPR009255	Trans_coact	27.8896	0	0	H								1
IPR004100	ATPase_a_b_N	IPR004100	ATPase_a_b_N	27.8879	1	0	H				Y		A	E	4
IPR001523	Paired_box_N	IPR009057	Homeodomain_like	27.8836	0	0	H	M	D	C					4
IPR004323	Ion_tolerance_CutA1	IPR011322	N-reg_PII-like_a/b	27.8626	0	0	H								1
IPR005764	Ade_phspho_trans	IPR005764	Ade_phspho_trans	27.8486	0	0	H				Y				2
IPR001241	Topo_IIA_B/N	IPR006171	Toprim_dom	27.8471	0	0								E	1
IPR001869	Thiol_cytolysin	IPR001869	Thiol_cytolysin	27.8405	1	1									0
IPR001040	TIF_eIF_4E	IPR001040	TIF_eIF_4E	27.8349	1	1	H	M			Y				3
IPR012144	NOS	IPR012144	NOS	27.8224	0	0	H	M							2
IPR000630	Ribosomal_S8	IPR000630	Ribosomal_S8	27.8202	1	1									0
IPR000173	GAP_DH	IPR011596	GAPDH_like	27.8195	0	0									0
IPR000194	ATPase_a_b_nl_bd	IPR005294	ATPase_F1_a	27.8078	0	0	H				Y		A		3
IPR004618	AsnA	IPR006195	aa-tRNA-synth_II	27.794	0	0								E	1
IPR002119	Histone_H2A	IPR009072	Histone-fold	27.7924	0	0	H	M			Y				3
IPR008013	GATA_N	IPR013088	Znf_NHR/GATA	27.7834	0	0	H								1
IPR009040	Ferritin_like	IPR009078	Ferritin/RR_like	27.767	0	0	H	M	D	C					4
IPR012388	Cables	IPR012388	Cables	27.7633	0	1	H								1
IPR001789	Response_reg	IPR001789	Response_reg	27.763	1	1					Y		A	E	3
IPR007627	RNA_pol_sigma70_r2	IPR009042	RNA_pol_Sigma70_r1_2	27.7614	1	0								E	1
IPR009042	RNA_pol_Sigma70_r1_2	IPR014284	RNA_pol_sigma-70	27.7612	0	0								E	1
IPR005294	ATPase_F1_a	IPR005722	ATPase_F1_b	27.7578	0	0	H				Y		A		3
IPR001268	NADH_DH_30kDa	IPR006137	Oxidored_q6	27.7484	0	0								E	1
IPR000477	DNA_pol_RVTase	IPR001584	Integrase_cat-core	27.734	0	0									0
IPR007526	SWIRM	IPR009057	Homeodomain_like	27.7326	0	0	H		D	C	Y		A		5
IPR006164	DNA_helicase_ATP-dep_Ku	IPR006164	DNA_helicase_ATP-dep_Ku	27.7301	1	0	H	M		C	Y		A		5
IPR001789	Response_reg	IPR011006	CheY_like	27.7281	0	0					Y		A	E	3
IPR000412	ABC_2	IPR003439	ABC_transp_like	27.7243	0	0								E	1
IPR001813	Ribosomal_60S	IPR001859	Ribosomal_P2	27.723	0	0	H		D	C	Y				4
IPR015866	Ser-tRNA-synth_IIa_N	IPR015866	Ser-tRNA-synth_IIa_N	27.7211	0	0									0
IPR008921	Pol_clamp_load_C	IPR013748	Rep_fac_C	27.7106	0	0	H	M	D	C	Y				5
IPR011600	Pept_C14_cat	IPR011600	Pept_C14_cat	27.7071	1	0	H	M	D						3
IPR015807	His-tRNA-synth_IIa_sub	IPR015807	His-tRNA-synth_IIa_sub	27.7014	0	0								E	1
IPR015805	His-tRNA_synth	IPR015807	His-tRNA-synth_IIa_sub	27.7006	0	0								E	1
IPR013760	Topo_IIA_cen	IPR013760	Topo_IIA_cen	27.6966	0	0	H				Y			E	3
IPR002104	Integrase_cat-core_phage	IPR002104	Integrase_cat-core_phage	27.688	1	0								E	1
IPR000583	GATase_2	IPR005854	Amd_phspho_trans	27.6763	0	0					Y			E	2
IPR001001	DNA_polIII_beta	IPR001001	DNA_polIII_beta	27.6751	1	1									0
IPR000819	Peptidase_M17_C	IPR008283	Peptidase_M17_N	27.6722	1	0								E	1
IPR004516	His-tRNA_synth_IIA	IPR015807	His-tRNA-synth_IIa_sub	27.6719	0	0								E	1
IPR005886	GalE	IPR005886	GalE	27.6678	0	0	H		D					E	3
IPR000985	Lectin_legA	IPR001220	Lectin_legB	27.6673	0	0									0
IPR000941	Enolase	IPR000941	Enolase	27.6655	1	1	H				Y			E	3
IPR001017	Dehydrogenase_E1	IPR005475	Transketo_Cen_R	27.6576	1	0	H		D	C	Y				4
IPR004827	TF_bZIP	IPR011616	bZIP_1	27.6561	0	0	H	M	D		Y		A		5
IPR009057	Homeodomain_like	IPR015495	Myb_trans_fac	27.6451	0	0	H		D		Y		A		4
IPR003099	Prephen_DH	IPR003099	Prephen_DH	27.6451	0	0					Y			E	2
IPR005946	RibP_Ppkin	IPR005946	RibP_Ppkin	27.628	0	0	H		D	C	Y				4
IPR001356	Homeobox	IPR010982	Lambda_DNA-bd	27.624	0	0	H	M	D						3
IPR001347	SIS	IPR004515	GmhA	27.6192	0	0									0
IPR001039	MHC_I_a_a1/a2	IPR010579	MHC_I_a_C	27.6071	0	0	H	M							2
IPR001697	Pyr_Knase	IPR001697	Pyr_Knase	27.6012	0	0	H				Y			E	3
IPR007861	MutS_IV	IPR007861	MutS_IV	27.5952	1	0	H			C	Y			E	4
IPR000531	TonB-dep_rcpt_b-brl	IPR012910	Plug	27.5934	1	0								E	1
IPR000555	Mov34_MPN_PAD1	IPR003639	Mov34-1	27.5766	0	0	H		D	C	Y		A		5
IPR003111	Pept_S16_N	IPR003111	Pept_S16_N	27.5754	1	1					Y			E	2
IPR002068	Hsp20	IPR008978	HSP20_chap	27.5715	0	0	H		D	C	Y				4
IPR005541	KNOX2	IPR012287	Homeodomain-rel	27.561	0	0							A		1
IPR012287	Homeodomain-rel	IPR015495	Myb_trans_fac	27.5605	0	0	H		D		Y		A		4
IPR000395	Peptidase_M27	IPR012500	Toxin_trans	27.558	1	0									0
IPR012934	Znf_AD	IPR015880	Znf_C2H2-like	27.5554	0	0	H		D						2
IPR000836	PRtransferase	IPR000842	PRPP_synthetase	27.5512	0	0			D	C	Y				3
IPR012005	Nuc_diP_kinase	IPR012005	Nuc_diP_kinase	27.5492	0	0	H		D	C	Y		A	E	6
IPR009161	PFK_euk	IPR009161	PFK_euk	27.5436	0	0	H	M			Y				3
IPR001412	aa-tRNA-synth_I	IPR002307	Tyr-tRNA-synth_Ib_bac/mito	27.5285	0	0					Y				1
IPR002638	Q_phspho_trans	IPR002638	Q_phspho_trans	27.5269	1	0					Y				1
IPR007627	RNA_pol_sigma70_r2	IPR013324	RNA_pol_sigma_r3_r4	27.5229	0	0								E	1
IPR002429	COX2_C	IPR012282	Cytochrome_c_R	27.5147	0	0									0
IPR001222	Znf_TFIIS	IPR012164	RNApol_C11	27.5081	0	0					Y				1
IPR009057	Homeodomain_like	IPR010982	Lambda_DNA-bd	27.5047	0	0	H	M	D					E	4
IPR011941	Recomb_RAD51	IPR011941	Recomb_RAD51	27.5044	0	0	H		D	C	Y		A		5
IPR002429	COX2_C	IPR009056	Cyt_c_monohaem	27.4976	0	0									0
IPR007905	EBP	IPR007905	EBP	27.4967	0	1	H								1
IPR002327	Cyt_CIAB	IPR012282	Cytochrome_c_R	27.4919	0	0	H				Y				2
IPR010990	TFIIS/elonginA/CRSP70_N	IPR014765	TFIIS/CRSP70_N	27.4573	0	0	H								1
IPR005845	PG_PMM_ABAII	IPR005846	PG_PMM_ABAIII	27.4541	1	0								E	1
IPR001599	MacrogloblnA2	IPR002890	A2M_N	27.4506	1	0	H								1
IPR011700	bZIP_2	IPR011700	bZIP_2	27.4369	1	0	H		D	C			A		4
IPR000903	Myristoyl_trans	IPR000903	Myristoyl_trans	27.4367	1	1									0
IPR006196	S1_IF1	IPR012340	NA-bd_OB-fold	27.436	0	0	H							E	2
IPR011616	bZIP_1	IPR011616	bZIP_1	27.4325	1	0	H	M	D		Y		A		5
IPR000355	Chmkine_rcpt	IPR001277	CXC_4_rcpt	27.4311	0	0	H								1
IPR011261	RNAP_dimersation	IPR011261	RNAP_dimersation	27.4235	1	0	H		D		Y			E	4
IPR011991	Wing_hlx_DNA_bd	IPR012318	HTH_CRP_2	27.42	0	0								E	1
IPR003195	TFIID-18	IPR009072	Histone-fold	27.4172	0	0	H		D		Y		A		4
IPR006711	Hox9_act	IPR012287	Homeodomain-rel	27.4139	0	0	H	M							2
IPR001372	Dynein_light1	IPR001372	Dynein_light1	27.4136	1	1		M	D						2
IPR002320	Thr-tRNA-synth_IIa	IPR006195	aa-tRNA-synth_II	27.4092	0	0	H								1
IPR004030	NO_synthase	IPR012144	NOS	27.4068	0	0	H	M							2
IPR000846	DapB	IPR000846	DapB	27.3956	1	0								E	1
IPR011261	RNAP_dimersation	IPR011263	RNAP_RpoA_D_Rpb3	27.3935	0	0	H		D		Y			E	4
IPR001412	aa-tRNA-synth_I	IPR015413	aa-tRNA-synt_I	27.392	0	0	H				Y				2
IPR015901	Phosphoglycerate_kinase_C	IPR015901	Phosphoglycerate_kinase_C	27.3918	0	0					Y				1
IPR000683	GFO/IDH/MocA_N	IPR004104	GFO_IDH_MocA_C	27.3887	1	0							A	E	2
IPR003143	Cyt_d1_haem	IPR012282	Cytochrome_c_R	27.3821	0	0									0
IPR007627	RNA_pol_sigma70_r2	IPR013325	RNA_pol_sigma_r2	27.3774	0	0								E	1
IPR000484	Photo_RC_L/M	IPR000484	Photo_RC_L/M	27.3745	1	0									0
IPR002650	ATP-sulphurylase	IPR002650	ATP-sulphurylase	27.3712	1	0	H				Y				2
IPR005844	PG_PMM_ABAI	IPR005846	PG_PMM_ABAIII	27.3478	1	0								E	1
IPR013324	RNA_pol_sigma_r3_r4	IPR013325	RNA_pol_sigma_r2	27.3349	0	0								E	1
IPR002317	Ser-tRNA-synth_IIa	IPR002317	Ser-tRNA-synth_IIa	27.3233	0	0									0
IPR004583	Rad4	IPR004583	Rad4	27.3046	0	1	H								1
IPR000489	Dhdropt_synth	IPR000489	Dhdropt_synth	27.298	1	1								E	1
IPR001412	aa-tRNA-synth_I	IPR002302	Leu-tRNA-synth_Ia_bac/mito	27.2963	0	0								E	1
IPR001563	Peptidase_S10	IPR001563	Peptidase_S10	27.2908	1	1	H				Y				2
IPR008286	Decarbxylse_C	IPR015422	PyrdxlP-dep_Trfase_major_sub2	27.2875	0	0								E	1
IPR004839	Aminotrans_I/II	IPR015421	PyrdxlP-dep_Trfase_major_sub1	27.2843	0	0	H				Y		A	E	4
IPR004393	NadC	IPR004393	NadC	27.2824	0	0					Y				1
IPR003162	TFIID-31	IPR009072	Histone-fold	27.2816	0	0	H		D	C	Y		A		5
IPR012282	Cytochrome_c_R	IPR012282	Cytochrome_c_R	27.2776	0	0	H				Y				2
IPR005977	NifH	IPR005977	NifH	27.2737	0	0									0
IPR004809	Gln_synth_I	IPR004809	Gln_synth_I	27.2728	0	0								E	1
IPR002915	DeoC/AroFGH_arch	IPR013785	Aldolase_TIM	27.261	0	0								E	1
IPR001984	Peptidase_S16	IPR003111	Pept_S16_N	27.2459	0	0					Y				1
IPR003437	GDC-P	IPR003437	GDC-P	27.2355	1	0	H				Y				2
IPR000792	HTH_LuxR	IPR000792	HTH_LuxR	27.2354	1	0								E	1
IPR005801	TRPE_1_chor_bd	IPR015890	Chorismate-bd_C	27.2334	0	0					Y			E	2
IPR013325	RNA_pol_sigma_r2	IPR014284	RNA_pol_sigma-70	27.2316	0	0								E	1
IPR010347	Tyr-DNA_phospho	IPR010347	Tyr-DNA_phospho	27.2287	1	1	H				Y				2
IPR001356	Homeobox	IPR005540	KNOX1	27.2223	0	0							A		1
IPR004541	Transl_elong_EFTu/EF1A_bac/org	IPR014039	Transl_elong_EFTs/EF1B_dimer	27.2173	0	0			D					E	2
IPR002474	CP_synthsmall	IPR011761	ATP-grasp	27.2134	0	0	H				Y	P		E	4
IPR002685	Glyco_trans_15	IPR002685	Glyco_trans_15	27.2127	1	0					Y				1
IPR000242	Tyr_Pase_rcpt/non-rcpt	IPR015103	ProtTyrPase_YopH_N	27.2111	0	0									0
IPR011557	GyrB	IPR011557	GyrB	27.2103	0	0								E	1
IPR002692	Peptidase_S45	IPR002692	Peptidase_S45	27.208	1	1								E	1
IPR003313	AraC_bd	IPR012287	Homeodomain-rel	27.2061	0	0								E	1
IPR001628	Znf_hrmn_rcpt	IPR003078	Rtnoid_rcpt	27.2059	0	0	H	M							2
IPR001092	HLH_basic	IPR012682	TF_Myc_N	27.2048	0	0	H	M							2
IPR005999	Glycerol_kin	IPR005999	Glycerol_kin	27.1994	0	0								E	1
IPR005984	P_lamban	IPR005984	P_lamban	27.1942	1	1	H								1
IPR006130	Asp/Orn_carbamoyltranf	IPR006132	Asp/Orn_carbamoyltranf_P_bd	27.1923	0	0	H							E	2
IPR006154	Toprim_sub	IPR006171	Toprim_dom	27.1909	0	0								E	1
IPR009057	Homeodomain_like	IPR014778	Myb_DNA-bd	27.1906	0	0	H		D	C	Y	P	A		6
IPR000812	TFIIB_euk_relate	IPR013137	Znf_TFIIB	27.1868	0	0	H				Y				2
IPR005677	Fum_hydII	IPR005677	Fum_hydII	27.186	0	0								E	1
IPR000851	Ribosomal_S5	IPR013810	Ribosomal_protein_S5_N	27.1847	0	0						P			1
IPR002314	aa-tRNA-synt_IIb	IPR002314	aa-tRNA-synt_IIb	27.183	1	0	H							E	2
IPR003395	SMC_N	IPR003395	SMC_N	27.1816	1	0	H			C	Y			E	4
IPR005144	ATP-cone	IPR013509	Ribncl_red_lg_N	27.1803	1	0	H				Y			E	3
IPR009057	Homeodomain_like	IPR012294	TFIID_C/glycos_N	27.178	0	0	H		D		Y			E	4
IPR006680	Amidohydro_1	IPR011059	Metal-dep_hydro_comp	27.1715	0	0	H	M						E	3
IPR005843	PG_PMM_C	IPR005846	PG_PMM_ABAIII	27.1697	1	0								E	1
IPR010998	Integrase_L-type_N	IPR013762	Integrase-like_cat-core_phage	27.1684	0	0					Y				1
IPR001205	RNA_pol_P3D	IPR002527	Pico_P2B	27.1658	0	0									0
IPR007627	RNA_pol_sigma70_r2	IPR007627	RNA_pol_sigma70_r2	27.1644	1	0								E	1
IPR000131	ATPase_F1_gamma	IPR000711	ATPase_F1_OSCP/d	27.1451	0	1					Y				1
IPR007676	Ribophorin_I	IPR007676	Ribophorin_I	27.1426	0	1					Y				1
IPR001328	Pept_tRNA_hydro	IPR001328	Pept_tRNA_hydro	27.133	0	1									0
IPR006472	CitF	IPR006472	CitF	27.1283	1	1									0
IPR000026	Ribonuc_N1T1	IPR000026	Ribonuc_N1T1	27.119	1	1									0
IPR001991	Na/diCO_symport	IPR001991	Na/diCO_symport	27.1168	1	1	H							E	2
IPR015824	Phosphoglycerate_kinase_N	IPR015901	Phosphoglycerate_kinase_C	27.116	0	0					Y				1
IPR001789	Response_reg	IPR001808	HTH_Crp	27.1061	0	0								E	1
IPR007120	RNA_pol_Rpb2_6	IPR015712	RNA_pol_I_sub2	27.1042	0	0	H				Y				2
IPR011770	DapB_bac/pln	IPR011770	DapB_bac/pln	27.1018	0	0								E	1
IPR006751	TAFII55_N	IPR006751	TAFII55_N	27.1013	0	0	H				Y				2
IPR001089	CXC_chmkine_smll	IPR001811	Chemokine_IL8	27.0854	0	0	H								1
IPR010998	Integrase_L-type_N	IPR011010	DNA_brk_join_enz	27.0793	0	0					Y				1
IPR005263	DapA_synth	IPR005263	DapA_synth	27.071	0	0								E	1
IPR000847	HTH_LysR	IPR000847	HTH_LysR	27.0692	1	0								E	1
IPR002187	N-reg_PII	IPR011322	N-reg_PII-like_a/b	27.0645	0	0							A		1
IPR010261	CesT	IPR010261	CesT	27.0472	1	1								E	1
IPR001103	Andrgn_rcpt	IPR008946	Nucl_hrmn_rcpt_lig_bd	27.039	0	0	H								1
IPR004523	Asp-tRNA-synth_IIb_arc/euk	IPR004523	Asp-tRNA-synth_IIb_arc/euk	27.0177	0	0					Y				1
IPR009025	RNA_pol_RBP11-like	IPR009025	RNA_pol_RBP11-like	27.0165	0	0	H		D		Y				3
IPR006115	6PGDH_NAD_bd	IPR006115	6PGDH_NAD_bd	27.0135	0	0	H				Y				2
IPR001816	Transl_elong_EFTs/EF1B	IPR004541	Transl_elong_EFTu/EF1A_bac/org	27.0085	0	0			D					E	2
IPR003333	CMAS	IPR003333	CMAS	27.0068	1	0									0
IPR002701	Chorismate_mut	IPR002701	Chorismate_mut	27.0043	1	1					Y			E	2
IPR000550	Hppk	IPR000550	Hppk	26.9944	1	1									0
IPR001205	RNA_pol_P3D	IPR007094	RNA_pol_PSvir	26.9917	0	0									0
IPR002547	tRNA_bd	IPR009080	tRNAsyn_1a_bd	26.9843	0	0	H				Y			E	3
IPR013507	DNA_mis_repair_C	IPR013507	DNA_mis_repair_C	26.9839	0	0	H		D	C	Y			E	5
IPR003078	Rtnoid_rcpt	IPR008946	Nucl_hrmn_rcpt_lig_bd	26.982	0	0	H	M							2
IPR001469	ATPase_F1_d/e	IPR006721	ATPase_F1_e_mt	26.9776	1	1							A		1
IPR001103	Andrgn_rcpt	IPR001628	Znf_hrmn_rcpt	26.9748	0	0	H								1
IPR006151	Shikimate_DH/Glu-tRNA_Rdtase	IPR013708	Shikimate_DH_N	26.9721	1	0					Y			E	2
IPR005308	OKR_DC_1_N	IPR015421	PyrdxlP-dep_Trfase_major_sub1	26.9662	0	0								E	1
IPR000878	4pyrrol_Mease	IPR004551	Dphthn_synthase	26.962	0	0									0
IPR007630	RNA_pol_sigma70_r4	IPR009042	RNA_pol_Sigma70_r1_2	26.9597	0	0								E	1
IPR000795	ProtSyn_GTP_bd	IPR004160	Transl_elong_EFTu/EF1A_C	26.9483	1	0	H			C	Y			E	4
IPR008280	Tub_FtsZ_C	IPR008280	Tub_FtsZ_C	26.9438	1	0	H		D	C	Y				4
IPR002138	Pept_C14_p10	IPR002138	Pept_C14_p10	26.9352	0	0	H	M	D						3
IPR002315	tRNA-synt_gly	IPR002315	tRNA-synt_gly	26.9276	0	0	H	M							2
IPR003091	K_channel	IPR003973	Shab_channel	26.9256	0	0	H								1
IPR007644	RNA_pol_bsu_protrusion	IPR015712	RNA_pol_I_sub2	26.9253	0	0	H				Y				2
IPR000711	ATPase_F1_OSCP/d	IPR001469	ATPase_F1_d/e	26.9239	0	1							A		1
IPR005013	DDOST_48kDa	IPR007676	Ribophorin_I	26.9226	0	1					Y				1
IPR001808	HTH_Crp	IPR011991	Wing_hlx_DNA_bd	26.9196	0	0								E	1
IPR003752	DsbB	IPR003752	DsbB	26.9183	0	0									0
IPR005720	DHO_DH_1_core	IPR005720	DHO_DH_1_core	26.9182	0	0									0
IPR011907	RNase_III_bac	IPR011907	RNase_III_bac	26.9044	0	0									0
IPR003018	GAF	IPR003661	His_kinA_N	26.9009	0	0							A		1
IPR006115	6PGDH_NAD_bd	IPR015815	3hydroxyacid_DH	26.8969	0	0	H								1
IPR007686	PgpA	IPR007686	PgpA	26.8934	1	1									0
IPR001086	Preph_dehydrtase	IPR002701	Chorismate_mut	26.8884	0	0									0
IPR005542	PBX	IPR012287	Homeodomain-rel	26.8812	0	0	H	M	D	C					4
IPR000536	Nucl_hrmn_rcpt_lig-bd_core	IPR001628	Znf_hrmn_rcpt	26.8758	1	0	H	M	D	C					4
IPR007653	SPC22	IPR009582	SPC25	26.874	0	1					Y				1
IPR001980	LPS_biosynth	IPR001980	LPS_biosynth	26.8713	0	0								E	1
IPR003660	His_kin_HAMP	IPR004090	Chemotax_Me-accpt/His_kin	26.8712	0	0								E	1
IPR011115	SecA_DEAD	IPR011116	SecA_SW	26.8672	1	0								E	1
IPR005540	KNOX1	IPR012287	Homeodomain-rel	26.867	0	0							A		1
IPR013759	Topo_IIA_B/N_ab	IPR013759	Topo_IIA_B/N_ab	26.8663	0	0	H				Y			E	3
IPR003661	His_kinA_N	IPR003661	His_kinA_N	26.8605	0	1					Y		A	E	3
IPR001211	Phospholipase_A2	IPR013090	Phospholip_A2_AS	26.8603	0	0	H								1
IPR004095	TGS	IPR012947	tRNA_SAD	26.8563	1	0								E	1
IPR008916	Retrov_capsid_C	IPR008919	Retrov_capsid_N	26.853	0	0									0
IPR013912	Adenylate_cyc_assoc_CAP_C	IPR013912	Adenylate_cyc_assoc_CAP_C	26.8491	1	0	H				Y				2
IPR002314	aa-tRNA-synt_IIb	IPR015807	His-tRNA-synth_IIa_sub	26.849	0	0	H							E	2
IPR001576	Phosphoglycerate_kinase	IPR001576	Phosphoglycerate_kinase	26.8483	1	0					Y				1
IPR005308	OKR_DC_1_N	IPR015422	PyrdxlP-dep_Trfase_major_sub2	26.8453	0	0								E	1
IPR002326	Cyt_C1	IPR005798	Cytb_b6_C	26.8421	1	0		M			Y		A		3
IPR015913	Phosphofructokinase_core	IPR015913	Phosphofructokinase_core	26.8412	0	0	H	M			Y			E	4
IPR006925	Vps16_C	IPR006926	Vps16_N	26.8374	0	0	H								1
IPR002327	Cyt_CIAB	IPR009056	Cyt_c_monohaem	26.8282	0	0					Y				1
IPR001529	RNA_polM	IPR012164	RNApol_C11	26.826	0	0					Y				1
IPR008916	Retrov_capsid_C	IPR010999	Retrovr_matrix_N	26.8203	0	0									0
IPR005308	OKR_DC_1_N	IPR008286	Decarbxylse_C	26.8123	0	0								E	1
IPR015794	Pyrv_Knase_a/b	IPR015794	Pyrv_Knase_a/b	26.8058	1	0	H				Y			E	3
IPR013506	Topo_IIA_B_2	IPR013506	Topo_IIA_B_2	26.8052	1	0	H				Y			E	3
IPR001839	TGFb	IPR015615	TGFbeta	26.7998	0	0	H	M	D						3
IPR013324	RNA_pol_sigma_r3_r4	IPR014284	RNA_pol_sigma-70	26.799	0	0								E	1
IPR007043	Glutaminase	IPR012338	B-lactamase-typ_transpept_fold	26.7965	0	0								E	1
IPR003819	Taurine_dOase	IPR003819	Taurine_dOase	26.7959	1	1	H		D		Y		A	E	5
IPR003998	TatB	IPR003998	TatB	26.7649	0	0								E	1
IPR001867	Trans_reg_C	IPR011991	Wing_hlx_DNA_bd	26.7604	0	0								E	1
IPR008286	Decarbxylse_C	IPR015421	PyrdxlP-dep_Trfase_major_sub1	26.758	0	0								E	1
IPR001696	Na_channel	IPR010526	Na_trans_assoc	26.7573	0	0									0
IPR007371	TPK_catalytic	IPR007373	TPK_B1_bd	26.7557	1	0		M			Y				2
IPR003029	S1_RNA-bd	IPR006196	S1_IF1	26.7537	0	0	H								1
IPR005798	Cytb_b6_C	IPR009056	Cyt_c_monohaem	26.7503	0	0		M			Y		A		3
IPR004692	SecG	IPR004692	SecG	26.7457	0	0									0
IPR006164	DNA_helicase_ATP-dep_Ku	IPR006165	DNA_helicase_ATP-dep_Ku70	26.7447	0	0	H	M		C	Y		A		5
IPR010980	Cyt_c_b562	IPR010980	Cyt_c_b562	26.7437	0	0								E	1
IPR011557	GyrB	IPR013759	Topo_IIA_B/N_ab	26.7331	0	0								E	1
IPR001001	DNA_polIII_beta	IPR008162	Pyrophosphatase	26.7327	0	1									0
IPR000121	PEP_utilizers	IPR008731	PTS_PEP_utilis_N	26.7323	1	0								E	1
IPR004363	Methylgl_synth	IPR004363	Methylgl_synth	26.7318	0	0								E	1
IPR002701	Chorismate_mut	IPR003099	Prephen_DH	26.731	0	0								E	1
IPR008336	TopoI_DNA_bd_euk	IPR011010	DNA_brk_join_enz	26.7213	0	0	H				Y				2
IPR000558	Histone_H2B	IPR009072	Histone-fold	26.7193	0	0	H	M			Y				3
IPR006099	MMCoA_mutase_a/b_cat	IPR014348	Cbl-dep_enz_cat	26.7188	0	0	H								1
IPR007167	Fe-transptr_FeoA	IPR011991	Wing_hlx_DNA_bd	26.7178	0	0									0
IPR006676	tRNA_int_endo	IPR006676	tRNA_int_endo	26.7127	0	0					Y				1
IPR000846	DapB	IPR011770	DapB_bac/pln	26.7106	0	0								E	1
IPR005854	Amd_phspho_trans	IPR005854	Amd_phspho_trans	26.7104	0	0					Y			E	2
IPR000398	Thymidylat_synth_C	IPR014370	Thymidylate_synth_ThyA	26.7069	0	0	H							E	2
IPR001570	Peptidase_M4_C	IPR005075	Pept_M4_propep_PepSY	26.7061	0	0									0
IPR007043	Glutaminase	IPR007043	Glutaminase	26.6938	0	0								E	1
IPR007695	MutS_N	IPR007695	MutS_N	26.6902	1	0	H			C	Y			E	4
IPR011104	HPr_kinase_C	IPR011126	HPr_kinase_N	26.6849	1	0									0
IPR000994	Peptidase_M24_cat_core	IPR007865	Pept_M24B_N	26.6825	1	0	H							E	2
IPR000005	HTHAraC	IPR003313	AraC_bd	26.6782	0	0								E	1
IPR000595	cNMP_bd	IPR012318	HTH_CRP_2	26.6746	0	0								E	1
IPR012131	Hstdl_DH_prok	IPR012131	Hstdl_DH_prok	26.6667	0	0					Y			E	2
IPR001669	Arg_repress	IPR011991	Wing_hlx_DNA_bd	26.6662	0	0								E	1
IPR000924	Glu/Gln-tRNA-synth_Ic	IPR007639	Gln-tRNA-synth_Ic_RNA-bd_1	26.6502	0	0					Y				1
IPR002922	Thi4	IPR002922	Thi4	26.6471	1	0					Y		A		2
IPR006171	Toprim_dom	IPR006171	Toprim_dom	26.6441	1	0								E	1
IPR000595	cNMP_bd	IPR001808	HTH_Crp	26.6416	1	0								E	1
IPR008919	Retrov_capsid_N	IPR010999	Retrovr_matrix_N	26.6289	0	0									0
IPR001570	Peptidase_M4_C	IPR013832	Peptidase_M4/M36	26.6274	0	0									0
IPR001453	MPT_bd	IPR005111	MoeA_C	26.6272	1	0	H						A	E	3
IPR006157	FolB	IPR006157	FolB	26.625	1	1							A		1
IPR005722	ATPase_F1_b	IPR005722	ATPase_F1_b	26.6226	0	0					Y			E	2
IPR001610	PAC	IPR003661	His_kinA_N	26.6217	0	0							A		1
IPR004780	Signal_recog_particle_SRP	IPR013822	Signal_recog_particl_SRP54_hlx	26.614	0	0									0
IPR001344	Chloro_AB_bd	IPR001344	Chloro_AB_bd	26.6098	1	1									0
IPR007630	RNA_pol_sigma70_r4	IPR013324	RNA_pol_sigma_r3_r4	26.6092	0	0								E	1
IPR011591	Botulinum	IPR011591	Botulinum	26.6028	0	0									0
IPR012290	Fibrinogen_a/b/g_coil	IPR014814	Fibrinogen_alpha_N	26.5979	0	0	H								1
IPR005881	CysE_transferase	IPR005881	CysE_transferase	26.5965	0	0								E	1
IPR012318	HTH_CRP_2	IPR014710	RmlC-like_jellyroll	26.5947	0	0								E	1
IPR003511	HORMA_DNA_bd	IPR003511	HORMA_DNA_bd	26.5911	1	1	H		D	C	Y				4
IPR001092	HLH_basic	IPR003650	Orange	26.587	0	0	H	M	D						3
IPR000738	WHEP-TRS	IPR002314	aa-tRNA-synt_IIb	26.5841	0	0	H								1
IPR005781	Photo_RC_M	IPR005871	Photo_RC_L	26.571	0	0									0
IPR002288	Topo_IIA_B_C	IPR002288	Topo_IIA_B_C	26.5586	0	0								E	1
IPR004437	ParB_part	IPR004437	ParB_part	26.5567	0	0								E	1
IPR007630	RNA_pol_sigma70_r4	IPR007630	RNA_pol_sigma70_r4	26.553	1	0								E	1
IPR012280	Semialdhyde_DH_C	IPR012280	Semialdhyde_DH_C	26.5525	1	0							A	E	2
IPR011128	NAD_Gly3P_DH_N	IPR011128	NAD_Gly3P_DH_N	26.551	1	0									0
IPR002114	PTS_HPr_SerP_S	IPR008731	PTS_PEP_utilis_N	26.5504	0	0									0
IPR001867	Trans_reg_C	IPR001867	Trans_reg_C	26.5411	0	0								E	1
IPR004724	EnaC	IPR004724	EnaC	26.5393	0	0	H								1
IPR000887	Aldlse_KDPG_KHG	IPR013785	Aldolase_TIM	26.5385	0	0								E	1
IPR013506	Topo_IIA_B_2	IPR013759	Topo_IIA_B/N_ab	26.5262	0	0	H				Y			E	3
IPR001808	HTH_Crp	IPR014710	RmlC-like_jellyroll	26.5258	0	0								E	1
IPR000558	Histone_H2B	IPR002119	Histone_H2A	26.5235	0	0	H				Y				2
IPR001837	Adenylate_cyc_assoc_CAP	IPR001837	Adenylate_cyc_assoc_CAP	26.5201	0	0	H				Y				2
IPR000426	Proteasome_alpha	IPR000426	Proteasome_alpha	26.5166	0	0	H	M	D	C	Y				5
IPR002166	RNA_pol_HCV	IPR007094	RNA_pol_PSvir	26.5132	0	0									0
IPR010166	Staph_reg_Sar	IPR011991	Wing_hlx_DNA_bd	26.5083	0	0									0
IPR001135	Oxidored_49kDa	IPR006137	Oxidored_q6	26.4908	0	0								E	1
IPR014030	Ketoacyl_synth_N	IPR014031	Ketoacyl_synth_C	26.4859	1	0	H						A	E	3
IPR009025	RNA_pol_RBP11-like	IPR011263	RNAP_RpoA_D_Rpb3	26.4831	0	0	H		D		Y				3
IPR005821	Ion_trans	IPR010526	Na_trans_assoc	26.4796	0	0	H								1
IPR012287	Homeodomain-rel	IPR014778	Myb_DNA-bd	26.4687	0	0	H		D	C	Y		A		5
IPR015868	Glutaminase_core	IPR015868	Glutaminase_core	26.4687	1	0								E	1
IPR004827	TF_bZIP	IPR005643	JNK	26.4669	0	0	H	M	D						3
IPR004102	PARP_reg	IPR012317	PARP_catalytic	26.4642	0	0	H								1
IPR000399	TPP_bd	IPR011766	TPP_enzyme_bd_C	26.4634	0	0	H				Y			E	3
IPR001267	TK_cell	IPR001267	TK_cell	26.463	1	1	H								1
IPR001003	MHC_II_a_N	IPR014745	MHC_II_a/b_N	26.461	0	0	H	M							2
IPR007010	PolA_pol_RNA-bd	IPR007012	PolA_pol_centr	26.4609	1	0					Y				1
IPR012723	GroEL	IPR012723	GroEL	26.4603	0	0	H							E	2
IPR002734	RibDG_C	IPR004794	Eubact_ribD	26.4541	0	0								E	1
IPR003311	AUX_IAA	IPR003340	TF_B3	26.4529	0	0							A		1
IPR002092	RNA_pol_phage	IPR002092	RNA_pol_phage	26.4525	1	0					Y				1
IPR000793	ATPase_a_b_C	IPR001469	ATPase_F1_d/e	26.45	0	0					Y		A		2
IPR001236	lact_mal_DH	IPR001557	L_LDH_MDH	26.4486	0	0	H				Y			E	3
IPR006255	SucB	IPR006255	SucB	26.4389	0	0					Y			E	2
IPR005982	Thioredox_reduct	IPR005982	Thioredox_reduct	26.4387	0	0					Y			E	2
IPR005698	PTS_HPr	IPR005698	PTS_HPr	26.4387	0	0								E	1
IPR002138	Pept_C14_p10	IPR011600	Pept_C14_cat	26.4317	0	0	H	M	D						3
IPR011284	3oxo_ACP_reduc	IPR011284	3oxo_ACP_reduc	26.4294	0	0								E	1
IPR005110	MoeA_N	IPR005111	MoeA_C	26.4292	1	0	H						A	E	3
IPR001482	GSPII_E	IPR003593	AAA+_ATPase_core	26.4259	0	0								E	1
IPR000454	ATPase_F0_c	IPR002379	ATPase_F0/V0_c	26.4181	0	0	H							E	2
IPR007630	RNA_pol_sigma70_r4	IPR013325	RNA_pol_sigma_r2	26.41	0	0								E	1
IPR001424	SOD_Cu_Zn	IPR001424	SOD_Cu_Zn	26.4046	1	1	H				Y				2
IPR004363	Methylgl_synth	IPR011607	MGS	26.3995	0	0								E	1
IPR011558	Topo_IIA_B_cons	IPR011558	Topo_IIA_B_cons	26.3951	0	0	H				Y			E	3
IPR008027	UCR_UQCRX_QCR9	IPR015089	Ub-CytCRdtase_cplx_6.4kD	26.394	1	1									0
IPR007644	RNA_pol_bsu_protrusion	IPR011261	RNAP_dimersation	26.385	0	0	H				Y				2
IPR002019	Urease_beta	IPR006680	Amidohydro_1	26.3808	1	0									0
IPR000885	Fib_collagen_C	IPR003129	Laminin_G_TSP_N	26.3763	0	0	H								1
IPR002504	ATP_NADK	IPR002504	ATP_NADK	26.3734	1	1	H		D		Y			E	4
IPR000399	TPP_bd	IPR012000	TPP_enzyme_M	26.3729	0	0	H				Y			E	3
IPR011557	GyrB	IPR013506	Topo_IIA_B_2	26.3712	0	0								E	1
IPR003650	Orange	IPR011598	HLH_DNA_bd	26.3643	0	0	H	M	D						3
IPR002735	eIF5_eIF2B	IPR003307	eIF5C	26.3561	0	0	H				Y				2
IPR002104	Integrase_cat-core_phage	IPR010998	Integrase_L-type_N	26.354	0	0									0
IPR003636	TNF_subf	IPR006052	TNF_family	26.351	0	0	H	M							2
IPR006820	Caudal_act	IPR012287	Homeodomain-rel	26.3493	0	0	H								1
IPR004491	HslU	IPR013093	AAA_2	26.3475	0	0								E	1
IPR006194	Gly-tRNA-synth_II_heterodimer	IPR006194	Gly-tRNA-synth_II_heterodimer	26.3368	0	0								E	1
IPR008279	PEP_mobile	IPR008731	PTS_PEP_utilis_N	26.3367	1	0								E	1
IPR013758	Topo_IIA_A/C_ab	IPR013758	Topo_IIA_A/C_ab	26.3344	0	0	H				Y			E	3
IPR001995	Peptidase_A2_cat	IPR009007	Pept_Aspartc_cat	26.3336	0	0									0
IPR005835	NTP_transferase	IPR005835	NTP_transferase	26.3328	1	0	H		D		Y			E	4
IPR004701	PTS_EIIA_fruc	IPR008731	PTS_PEP_utilis_N	26.3299	0	0								E	1
IPR001196	Ribosomal_L15	IPR005749	Ribosom_L15_bac	26.3279	0	0					Y				1
IPR007120	RNA_pol_Rpb2_6	IPR011261	RNAP_dimersation	26.3265	1	0	H				Y				2
IPR002326	Cyt_C1	IPR005797	Cytb_b6_N	26.3237	1	0		M			Y		A		3
IPR013023	AcH_isomrdctse	IPR013116	IlvN	26.3236	0	0									0
IPR006592	RNA_pol_N	IPR007120	RNA_pol_Rpb2_6	26.32	0	0	H				Y				2
IPR002138	Pept_C14_p10	IPR002398	Pept_C14_p45	26.3137	0	0	H	M	D						3
IPR000722	RNA_pol_A	IPR011261	RNAP_dimersation	26.3105	1	0	H				Y				2
IPR000795	ProtSyn_GTP_bd	IPR004541	Transl_elong_EFTu/EF1A_bac/org	26.3025	0	0					Y			E	2
IPR007642	RNA_pol_Rpb2_2	IPR015712	RNA_pol_I_sub2	26.3024	0	0	H				Y				2
IPR000835	HTH_MarR	IPR000835	HTH_MarR	26.3023	1	0								E	1
IPR013758	Topo_IIA_A/C_ab	IPR013760	Topo_IIA_cen	26.3008	0	0	H				Y			E	3
IPR000690	Znf_C2H2_matrin	IPR013085	Znf_U1-C	26.2973	0	0	H				Y				2
IPR012776	tMLys_dOase	IPR012776	tMLys_dOase	26.2947	0	0	H		D						2
IPR000814	TBP	IPR012294	TFIID_C/glycos_N	26.294	0	0	H				Y		A		3
IPR001099	Chal_sti_synt_N	IPR012328	Chal_sti_synt_C	26.2931	1	0									0
IPR001901	SecE	IPR005807	SecE_bac	26.2922	0	0									0
IPR003263	TNF_5	IPR006052	TNF_family	26.29	0	0	H	M							2
IPR011557	GyrB	IPR013760	Topo_IIA_cen	26.29	0	0									0
IPR005952	Phosphogly_mut1	IPR005952	Phosphogly_mut1	26.2892	0	0	H				Y			E	3
IPR015172	MIF4G-like_typ-1	IPR015174	MIF4G-like_typ-2	26.2887	1	0					Y				1
IPR012301	Malic_N	IPR012302	Malic_NAD_bd	26.2878	1	0	H							E	2
IPR000358	Ribonucl_redctse	IPR000358	Ribonucl_redctse	26.2843	1	0	H			C	Y			E	4
IPR000897	Signal_recog_part_SRP54_GTPase	IPR004780	Signal_recog_particle_SRP	26.2761	0	0									0
IPR009056	Cyt_c_monohaem	IPR009056	Cyt_c_monohaem	26.2721	0	0					Y				1
IPR013759	Topo_IIA_B/N_ab	IPR013760	Topo_IIA_cen	26.2685	0	0	H				Y			E	3
IPR001356	Homeobox	IPR006820	Caudal_act	26.2646	0	0	H								1
IPR002638	Q_phspho_trans	IPR004393	NadC	26.2613	0	0					Y				1
IPR000383	Peptidase_S15	IPR013736	Pept_S15/CocE/NonD_C	26.2608	1	0									0
IPR007043	Glutaminase	IPR015868	Glutaminase_core	26.2601	0	0								E	1
IPR004450	Thr_synthase	IPR004450	Thr_synthase	26.2574	0	0							A		1
IPR000399	TPP_bd	IPR012001	TPP_bd_enzyme_N	26.2524	0	0	H				Y			E	3
IPR006092	Acyl_CoA_DH_N	IPR006092	Acyl_CoA_DH_N	26.2489	0	0	H							E	2
IPR004815	Pept_S16_lon	IPR004815	Pept_S16_lon	26.2465	0	0					Y			E	2
IPR012766	Trehalose_OtsA	IPR012766	Trehalose_OtsA	26.244	0	0					Y			E	2
IPR011940	DMC1_rcmbase	IPR011940	DMC1_rcmbase	26.2295	0	0	H				Y		A		3
IPR006592	RNA_pol_N	IPR011261	RNAP_dimersation	26.2266	0	0	H				Y				2
IPR011616	bZIP_1	IPR011700	bZIP_2	26.2193	1	0	H	M			Y		A		4
IPR001486	Globin_trunc_bac-like	IPR001486	Globin_trunc_bac-like	26.2184	1	0									0
IPR000022	Carboxyl_trans	IPR011762	COA_CT_N	26.2098	0	0					Y				1
IPR007644	RNA_pol_bsu_protrusion	IPR009025	RNA_pol_RBP11-like	26.2089	0	0	H				Y				2
IPR006592	RNA_pol_N	IPR007644	RNA_pol_bsu_protrusion	26.207	0	0	H				Y				2
IPR007080	RNA_pol_Rpb1_1	IPR011261	RNAP_dimersation	26.2025	0	0	H				Y				2
IPR000626	Ubiquitin	IPR015496	Ubiquilin	26.2018	0	0	H		D	C	Y				4
IPR008050	MCM_7	IPR008050	MCM_7	26.1997	0	0	H	M			Y				3
IPR001017	Dehydrogenase_E1	IPR001078	2Oxoacid_DH	26.199	0	0	H				Y				2
IPR001808	HTH_Crp	IPR002197	HTH_Fis	26.1929	0	0									0
IPR004099	Pyr_redox_dim	IPR006258	Lipoamide_DH	26.1859	0	0	H				Y				2
IPR001266	Ribosomal_S19E	IPR001266	Ribosomal_S19E	26.1808	0	1	H								1
IPR000547	Clathrin_H-chain/VPS_repeat	IPR001473	Clathrin_propeller_N	26.1755	0	0	H				Y				2
IPR006165	DNA_helicase_ATP-dep_Ku70	IPR011210	DNA_helicase_ATP-dep_Ku80	26.1733	0	0				C			A		2
IPR012846	Acetolac_syn_lg	IPR012846	Acetolac_syn_lg	26.1677	0	0					Y			E	2
IPR007120	RNA_pol_Rpb2_6	IPR009025	RNA_pol_RBP11-like	26.1671	0	0	H				Y				2
IPR010945	MDH_SF1	IPR010945	MDH_SF1	26.1598	0	0	H								1
IPR005857	Cysta_beta_synth	IPR005857	Cysta_beta_synth	26.1589	0	0	H				Y				2
IPR002310	Gly-tRNA_synth_IIc_asu	IPR002310	Gly-tRNA_synth_IIc_asu	26.158	1	0								E	1
IPR004206	mRNA_triPase	IPR004206	mRNA_triPase	26.1574	1	0					Y				1
IPR000506	AcH_isomrdctse_C	IPR013116	IlvN	26.1568	1	0									0
IPR012127	Cytc_prime	IPR012127	Cytc_prime	26.1537	0	0									0
IPR006953	Uso1_p115_head	IPR006955	Uso1_p115_C	26.1526	0	0					Y				1
IPR000307	Ribosomal_S16	IPR000456	Ribosomal_L17	26.1464	0	1					Y			E	2
IPR001103	Andrgn_rcpt	IPR013088	Znf_NHR/GATA	26.1441	0	0	H								1
IPR013516	Phyto_chromo_BS	IPR013516	Phyto_chromo_BS	26.1418	0	0							A		1
IPR003088	Cyt_CI	IPR012282	Cytochrome_c_R	26.1404	0	0	H				Y				2
IPR007644	RNA_pol_bsu_protrusion	IPR011263	RNAP_RpoA_D_Rpb3	26.1403	0	0	H				Y				2
IPR003715	Poly_export	IPR003715	Poly_export	26.1398	0	0								E	1
IPR002205	Topo_IIA_A/C	IPR002205	Topo_IIA_A/C	26.1394	0	0	H				Y			E	3
IPR006691	GyrA/parC_pinwhl	IPR006691	GyrA/parC_pinwhl	26.1316	1	0								E	1
IPR006133	DNA_pol_B_exo	IPR007185	DNA_pol_E_B	26.1256	0	0	H	M	D		Y				4
IPR001356	Homeobox	IPR006897	HNF1b_C	26.1235	1	0	H								1
IPR000353	MHC_II_b_N	IPR014745	MHC_II_a/b_N	26.1176	0	0	H	M							2
IPR012828	PFKA_ATP	IPR012828	PFKA_ATP	26.1169	0	0								E	1
IPR000352	Pep_rel_factor_I	IPR005139	PCRF	26.1169	1	0								E	1
IPR012003	ATP_PFK_prok	IPR012003	ATP_PFK_prok	26.1104	0	0								E	1
IPR011557	GyrB	IPR011558	Topo_IIA_B_cons	26.1059	0	0								E	1
IPR000066	Antenna_a/b	IPR000066	Antenna_a/b	26.1047	1	1									0
IPR000924	Glu/Gln-tRNA-synth_Ic	IPR011035	Ribosomal_L25rel	26.0963	0	0					Y			E	2
IPR006897	HNF1b_C	IPR012287	Homeodomain-rel	26.0959	0	0	H								1
IPR012003	ATP_PFK_prok	IPR012828	PFKA_ATP	26.0938	0	0								E	1
IPR011558	Topo_IIA_B_cons	IPR013506	Topo_IIA_B_2	26.0916	0	0	H				Y			E	3
IPR000640	Transl_elong_EFG/EF2_C	IPR005517	Transl_elong_EFG/EF2_IV	26.0904	1	0	H								1
IPR001553	RecA_bac	IPR010995	DNA_repair_Rad51/TF_NusA_a-hlx	26.0876	0	0	H		D	C	Y		A		5
IPR001648	Ribosomal_S18	IPR001911	Ribosomal_S21	26.0866	1	1								E	1
IPR004039	Rubredox	IPR004039	Rubredox	26.0842	1	1								E	1
IPR000477	DNA_pol_RVTase	IPR003308	Integrase_Zn-bd_N	26.0835	0	0									0
IPR007120	RNA_pol_Rpb2_6	IPR011263	RNAP_RpoA_D_Rpb3	26.0816	0	0	H				Y				2
IPR004541	Transl_elong_EFTu/EF1A_bac/org	IPR004541	Transl_elong_EFTu/EF1A_bac/org	26.0778	0	0								E	1
IPR011263	RNAP_RpoA_D_Rpb3	IPR011263	RNAP_RpoA_D_Rpb3	26.0765	0	0	H				Y			E	3
IPR000722	RNA_pol_A	IPR011263	RNAP_RpoA_D_Rpb3	26.074	0	0	H				Y				2
IPR003660	His_kin_HAMP	IPR004089	Chmtaxis_transd	26.0721	0	0								E	1
IPR000883	COX1	IPR001349	COX6A	26.0693	1	1									0
IPR001911	Ribosomal_S21	IPR001971	Ribosomal_S11	26.0654	1	1								E	1
IPR011558	Topo_IIA_B_cons	IPR013759	Topo_IIA_B/N_ab	26.0603	0	0	H				Y			E	3
IPR006592	RNA_pol_N	IPR009025	RNA_pol_RBP11-like	26.0546	0	0	H				Y				2
IPR000794	Ketoacyl_synth	IPR014030	Ketoacyl_synth_N	26.0513	0	0	H						A	E	3
IPR002890	A2M_N	IPR011625	A2M_N_2	26.0498	1	0	H							E	2
IPR014039	Transl_elong_EFTs/EF1B_dimer	IPR014039	Transl_elong_EFTs/EF1B_dimer	26.049	1	0								E	1
IPR007081	RNA_pol_Rpb1_5	IPR011261	RNAP_dimersation	26.0475	0	0	H				Y				2
IPR006322	Glut_reduct_1	IPR006322	Glut_reduct_1	26.0434	0	0	H				Y			E	3
IPR000722	RNA_pol_A	IPR009025	RNA_pol_RBP11-like	26.0434	0	0	H				Y				2
IPR012340	NA-bd_OB-fold	IPR015365	Elong-fact-P_C	26.0431	0	0									0
IPR011127	Dala_Dala_lig_N	IPR011127	Dala_Dala_lig_N	26.0389	1	0								E	1
IPR007696	MutS_III	IPR007696	MutS_III	26.0362	0	0	H			C	Y			E	4
IPR005075	Pept_M4_propep_PepSY	IPR011096	Propep_M4_M36	26.0352	0	0									0
IPR003111	Pept_S16_N	IPR004815	Pept_S16_lon	26.0343	0	0					Y			E	2
IPR007080	RNA_pol_Rpb1_1	IPR009025	RNA_pol_RBP11-like	26.0304	0	0	H				Y				2
IPR011274	MalateDH_euk_cyt	IPR011274	MalateDH_euk_cyt	26.0181	0	0	H								1
IPR003188	PTS_IIA_lac	IPR003188	PTS_IIA_lac	26.0167	1	1								E	1
IPR005801	TRPE_1_chor_bd	IPR006805	Anth_synth_I_N	26.0138	0	0					Y			E	2
IPR000682	PCMT	IPR000682	PCMT	26.0123	1	1	H								1
IPR001356	Homeobox	IPR006899	HNF-1_N	26.0062	1	0	H								1
IPR001813	Ribosomal_60S	IPR001813	Ribosomal_60S	26.0041	0	1	H		D	C	Y				4
IPR003192	Porin_LamB	IPR003192	Porin_LamB	26.0002	1	1								E	1
IPR007864	UreE_C	IPR007864	UreE_C	25.9986	1	0									0
IPR007642	RNA_pol_Rpb2_2	IPR011261	RNAP_dimersation	25.9894	0	0	H				Y				2
IPR008269	Pept_S16_C	IPR008269	Pept_S16_C	25.988	1	0					Y			E	2
IPR001163	LSM_snRNP_core	IPR001163	LSM_snRNP_core	25.9852	1	0	H	M	D	C	Y			E	6
IPR006899	HNF-1_N	IPR012287	Homeodomain-rel	25.9846	0	0	H								1
IPR009244	MED7	IPR009244	MED7	25.9836	1	1					Y				1
IPR000034	Laminin_B	IPR009254	Laminin_I	25.9832	0	0	H								1
IPR004127	PFD_alpha_like	IPR004127	PFD_alpha_like	25.981	0	0	H		D		Y				3
IPR001728	ThyrH_rcpt	IPR013088	Znf_NHR/GATA	25.9788	0	0	H								1
IPR003725	ModE_N_bd	IPR003725	ModE_N_bd	25.9682	0	0								E	1
IPR000023	Ppfruckinase	IPR000023	Ppfruckinase	25.9665	1	0	H	M			Y			E	4
IPR007220	ORC2	IPR010748	ORC3_N	25.9665	0	0	H	M							2
IPR001943	UvrB/C	IPR006935	Restrct_endonuc_I_R/III_Res	25.9665	0	0									0
IPR000494	EGF_rcpt_L	IPR006211	Furin-like	25.9646	1	0	H								1
IPR002205	Topo_IIA_A/C	IPR013758	Topo_IIA_A/C_ab	25.9644	0	0	H				Y			E	3
IPR006592	RNA_pol_N	IPR011263	RNAP_RpoA_D_Rpb3	25.9602	0	0	H				Y				2
IPR008208	Hpt_N	IPR008208	Hpt_N	25.9593	0	0								E	1
IPR000034	Laminin_B	IPR010307	Laminin_II	25.9531	0	0	H								1
IPR003232	dCTP_deaminase	IPR008180	DeoxyUTPase	25.9497	0	0	H							E	2
IPR002026	Urease_gamma_reg	IPR006680	Amidohydro_1	25.946	0	0									0
IPR001453	MPT_bd	IPR001453	MPT_bd	25.9439	1	0	H						A	E	3
IPR007080	RNA_pol_Rpb1_1	IPR011263	RNAP_RpoA_D_Rpb3	25.9347	0	0	H				Y				2
IPR002491	Periplasmic_BP	IPR002491	Periplasmic_BP	25.934	1	0								E	1
IPR000792	HTH_LuxR	IPR003594	ATP_bd_ATPase	25.9264	0	0								E	1
IPR000883	COX1	IPR004204	COX6C	25.92	1	1									0
IPR006555	Helicase_ATP-dep_c2	IPR014013	Helic_SF1/SF2_ATP-bd_DinG/Rad3	25.9172	0	0	H				Y			E	3
IPR000506	AcH_isomrdctse_C	IPR000506	AcH_isomrdctse_C	25.914	1	0									0
IPR001412	aa-tRNA-synth_I	IPR002301	Ile-tRNA-synt_Ia	25.9096	0	0	H				Y			E	3
IPR001292	Oestr_rcpt_AF1	IPR001628	Znf_hrmn_rcpt	25.9089	0	0	H								1
IPR006134	DNA_pol_B_region	IPR007185	DNA_pol_E_B	25.9044	0	0	H	M	D		Y				4
IPR001469	ATPase_F1_d/e	IPR008688	ATPase_F0_B_mt	25.9039	0	0							A		1
IPR003311	AUX_IAA	IPR011525	AuxIAA_ARF_dimer	25.9024	0	0							A		1
IPR002187	N-reg_PII	IPR002187	N-reg_PII	25.9018	1	0							A		1
IPR005476	Transketo_C	IPR009014	Transketo_C_like	25.9012	0	0	H		D		Y			E	4
IPR002326	Cyt_C1	IPR012282	Cytochrome_c_R	25.8962	0	0	H				Y				2
IPR000014	PAS	IPR003660	His_kin_HAMP	25.8842	0	0								E	1
IPR005742	TopoIV_A_Gneg	IPR013760	Topo_IIA_cen	25.8839	0	0								E	1
IPR001697	Pyr_Knase	IPR015794	Pyrv_Knase_a/b	25.8834	0	0	H				Y			E	3
IPR001837	Adenylate_cyc_assoc_CAP	IPR013912	Adenylate_cyc_assoc_CAP_C	25.8825	0	0	H				Y				2
IPR007925	T4SS_TraM	IPR010992	IHF_like_DNA_bd	25.8807	0	0								E	1
IPR007081	RNA_pol_Rpb1_5	IPR009025	RNA_pol_RBP11-like	25.8751	0	0	H				Y				2
IPR004125	Signal_recog_particle_SRP54_M	IPR004780	Signal_recog_particle_SRP	25.8734	0	0									0
IPR013453	XylA_actinobac	IPR013453	XylA_actinobac	25.8671	0	0									0
IPR010456	PrmA_mtfrase	IPR010456	PrmA_mtfrase	25.8612	1	0		M			Y				2
IPR012149	Kan_Strep_kin	IPR012149	Kan_Strep_kin	25.8602	0	0									0
IPR006202	Neur_chan_lig_bd	IPR006202	Neur_chan_lig_bd	25.8587	1	0	H		D	C					3
IPR000741	Aldolase_I	IPR000741	Aldolase_I	25.8518	1	0	H		D	C					3
IPR002649	tRNA_m1G_mtfrase	IPR002649	tRNA_m1G_mtfrase	25.8504	1	1					Y				1
IPR000484	Photo_RC_L/M	IPR005781	Photo_RC_M	25.8462	0	0									0
IPR002959	TNF_alpha	IPR003636	TNF_subf	25.8445	0	0	H								1
IPR000794	Ketoacyl_synth	IPR014031	Ketoacyl_synth_C	25.8358	0	0	H						A	E	3
IPR000097	AP_endonuc_F1	IPR004808	ExoIII_xth	25.8314	0	0	H							E	2
IPR000484	Photo_RC_L/M	IPR005871	Photo_RC_L	25.8208	0	0									0
IPR005905	D_ala_D_ala	IPR005905	D_ala_D_ala	25.8205	0	0								E	1
IPR005867	PSII_PsbA/D1	IPR005869	PSII_PsbC	25.8188	0	0									0
IPR005746	Thioredoxin	IPR005746	Thioredoxin	25.8101	0	0	H		D			P		E	4
IPR000218	Ribosomal_L14	IPR000218	Ribosomal_L14	25.8089	0	1					Y				1
IPR001292	Oestr_rcpt_AF1	IPR008946	Nucl_hrmn_rcpt_lig_bd	25.8058	0	0	H								1
IPR005787	Thr_dehydrateI	IPR005787	Thr_dehydrateI	25.8054	0	0					Y			E	2
IPR004205	UcrQ	IPR004205	UcrQ	25.8052	0	1					Y				1
IPR008172	Adenylate_cyc	IPR008173	CyaB	25.8019	0	0									0
IPR001247	ExoRNase_PH_dom1	IPR003029	S1_RNA-bd	25.8018	1	0	H		D		Y			E	4
IPR006236	PGDH	IPR006236	PGDH	25.7964	0	0									0
IPR003347	TF_JmjC_AAH	IPR013109	Cupin_4	25.7939	0	0	H								1
IPR004088	KH_type_1	IPR009019	KH_prok-type	25.7899	0	0					Y				1
IPR001816	Transl_elong_EFTs/EF1B	IPR001816	Transl_elong_EFTs/EF1B	25.7897	0	0								E	1
IPR005867	PSII_PsbA/D1	IPR005868	PSII_PsbD/D2	25.7879	0	0									0
IPR004093	Staphylokinase	IPR004093	Staphylokinase	25.7878	1	1									0
IPR001460	PCN-bd_Tpept	IPR001460	PCN-bd_Tpept	25.7843	1	1								E	1
IPR001312	Hexokinase	IPR001312	Hexokinase	25.782	1	1					Y				1
IPR007081	RNA_pol_Rpb1_5	IPR011263	RNAP_RpoA_D_Rpb3	25.7814	0	0	H				Y				2
IPR011095	Dala_Dala_lig_C	IPR011095	Dala_Dala_lig_C	25.7787	1	0								E	1
IPR003414	PP_kinase	IPR003414	PP_kinase	25.7776	1	1								E	1
IPR007642	RNA_pol_Rpb2_2	IPR011263	RNAP_RpoA_D_Rpb3	25.7772	0	0	H				Y				2
IPR005116	TOBE	IPR008995	Mo_W_bd	25.7688	0	0								E	1
IPR006114	6PGDH_C	IPR006115	6PGDH_NAD_bd	25.7659	1	0					Y				1
IPR003337	Trehalose_PPase	IPR006379	HAD-SF_hydro_IIB	25.7643	0	0					Y				1
IPR001900	RNase_II/R	IPR004476	RNase_II_R_bac	25.7602	0	0								E	1
IPR005664	DapD	IPR005664	DapD	25.7592	0	1									0
IPR001347	SIS	IPR001347	SIS	25.7575	1	0								E	1
IPR003501	PTS_IIB_lac	IPR013011	PTS_EIIB_2	25.7569	0	0								E	1
IPR000243	Pept_T1A_subB	IPR000243	Pept_T1A_subB	25.7562	0	0	H			C	Y		A		4
IPR001150	Form_actrans_GR	IPR004184	Pyr_form_lyase	25.7533	1	0								E	1
IPR007526	SWIRM	IPR012287	Homeodomain-rel	25.7528	0	0	H		D	C	Y				4
IPR000032	PTS_HPr_protein	IPR000032	PTS_HPr_protein	25.7477	1	0								E	1
IPR002208	SecY	IPR002208	SecY	25.746	0	1									0
IPR009057	Homeodomain_like	IPR009057	Homeodomain_like	25.7422	0	0	H	M	D	C	Y	P	A	E	8
IPR001222	Znf_TFIIS	IPR010990	TFIIS/elonginA/CRSP70_N	25.7402	0	0	H				Y				2
IPR007642	RNA_pol_Rpb2_2	IPR009025	RNA_pol_RBP11-like	25.7389	0	0	H				Y				2
IPR007832	RNA_pol_Rpc34	IPR007832	RNA_pol_Rpc34	25.7384	0	1					Y				1
IPR007698	Ala_DH_PNT_C	IPR007886	Ala_DH_PNT_N	25.7354	1	0								E	1
IPR000534	ADH_NAD_bd	IPR000534	ADH_NAD_bd	25.7334	0	0							A	E	2
IPR012287	Homeodomain-rel	IPR015703	En_related	25.7318	0	0	H	M	D						3
IPR005697	Homser_suc_trans	IPR005697	Homser_suc_trans	25.7257	0	1									0
IPR006089	Acyl_CoA_DH	IPR006090	Acyl_CoA_DH_1	25.7244	0	0	H							E	2
IPR012676	TGS-like	IPR012947	tRNA_SAD	25.7195	0	0					Y				1
IPR008927	6DGDH_C_like	IPR013131	Mannitol_DH_rossman_N	25.7175	0	0					Y			E	2
IPR005615	Glutathione_synthase_euk	IPR005615	Glutathione_synthase_euk	25.715	1	0	H				Y				2
IPR002891	APS_kinase_C	IPR002891	APS_kinase_C	25.7084	1	0	H				Y				2
IPR003674	Oligo_trans_STT3	IPR003674	Oligo_trans_STT3	25.7068	0	0					Y				1
IPR001348	ATP_phspho_trans	IPR001348	ATP_phspho_trans	25.7058	0	0									0
IPR002313	Lys-tRNA-synth_II	IPR002313	Lys-tRNA-synth_II	25.7052	0	0					Y			E	2
IPR003422	Ubol_cytC_Rdtase_hinge	IPR004205	UcrQ	25.7048	1	1					Y				1
IPR010980	Cyt_c_b562	IPR012127	Cytc_prime	25.7044	0	0									0
IPR002546	Basic	IPR011598	HLH_DNA_bd	25.6874	0	0	H	M	D						3
IPR012349	Split_barrel_FMN_bd	IPR012349	Split_barrel_FMN_bd	25.6863	0	0					Y			E	2
IPR011761	ATP-grasp	IPR013817	Pre-ATP_grasp	25.6818	0	0	H				Y	P		E	4
IPR008988	Transcr_rep_C	IPR011991	Wing_hlx_DNA_bd	25.6805	0	0								E	1
IPR000883	COX1	IPR003205	Cyt_c_oxidase_8	25.6782	1	1									0
IPR004838	NHTrfase_class1_PyrdxlP-BS	IPR004839	Aminotrans_I/II	25.6704	0	0					Y		A	E	3
IPR000652	Triophos_ismrse	IPR000652	Triophos_ismrse	25.6702	1	0	H			C	Y			E	4
IPR000432	MutS_C	IPR000432	MutS_C	25.6701	1	0	H			C	Y			E	4
IPR011079	Ala_racemase_C	IPR011079	Ala_racemase_C	25.6695	1	0									0
IPR002099	DNA_mis_repair	IPR013507	DNA_mis_repair_C	25.6693	0	0	H		D	C	Y			E	5
IPR003726	S_methyl_trans	IPR004223	Met_synth_B12	25.6659	0	0								E	1
IPR006899	HNF-1_N	IPR006899	HNF-1_N	25.6634	1	1	H	M							2
IPR002288	Topo_IIA_B_C	IPR011558	Topo_IIA_B_cons	25.6588	0	0								E	1
IPR002294	D12N6_mtfrase	IPR012327	MethyltransfD12	25.6532	0	0									0
IPR000014	PAS	IPR004090	Chemotax_Me-accpt/His_kin	25.65	0	0								E	1
IPR006134	DNA_pol_B_region	IPR013697	DUF1744	25.6475	0	0	H				Y				2
IPR002310	Gly-tRNA_synth_IIc_asu	IPR006194	Gly-tRNA-synth_II_heterodimer	25.6448	0	0								E	1
IPR001222	Znf_TFIIS	IPR001529	RNA_polM	25.6445	1	0					Y				1
IPR007083	RNA_pol_Rpb1_4	IPR011262	RNAP_insert	25.644	0	0	H				Y				2
IPR002314	aa-tRNA-synt_IIb	IPR004364	aa-tRNA-synt_II	25.6424	0	0					Y				1
IPR003309	Treg_SCAN	IPR013087	Znf_C2H2/integrase_DNA-bd	25.6418	0	0	H								1
IPR004524	Asp-tRNA-synth_IIb_bac/mito	IPR004524	Asp-tRNA-synth_IIb_bac/mito	25.635	0	0								E	1
IPR001909	KRAB	IPR013087	Znf_C2H2/integrase_DNA-bd	25.6343	0	0	H								1
IPR004514	Gln-tRNA-synth_Ic	IPR004514	Gln-tRNA-synth_Ic	25.6257	0	0					Y			E	2
IPR002587	Inos-1-P_synth	IPR002587	Inos-1-P_synth	25.6147	1	0					Y				1
IPR000277	Cys/Met-Metab_PyrdxlP-dep_enz	IPR000277	Cys/Met-Metab_PyrdxlP-dep_enz	25.6118	1	0	H				Y		A	E	4
IPR001559	PTE	IPR001559	PTE	25.6115	1	1									0
IPR000330	SNF2_N	IPR012287	Homeodomain-rel	25.6059	0	0	H			C	Y				3
IPR013515	Phytochrome_Cr	IPR013515	Phytochrome_Cr	25.6027	0	0							A		1
IPR001471	TF_ERF	IPR001471	TF_ERF	25.5935	0	0						P	A		2
IPR006592	RNA_pol_N	IPR007642	RNA_pol_Rpb2_2	25.5932	0	0	H				Y				2
IPR005320	Peptidase_S51	IPR005320	Peptidase_S51	25.5857	0	0								E	1
IPR006096	GLFV_DH_C	IPR006096	GLFV_DH_C	25.5853	1	0	H				Y			E	3
IPR000792	HTH_LuxR	IPR001789	Response_reg	25.5834	0	0								E	1
IPR000456	Ribosomal_L17	IPR001648	Ribosomal_S18	25.5769	0	1					Y			E	2
IPR012340	NA-bd_OB-fold	IPR013223	RNase_B_OB_N	25.5756	0	0								E	1
IPR005905	D_ala_D_ala	IPR011127	Dala_Dala_lig_N	25.5745	0	0								E	1
IPR006677	tRNA_int_endo_C	IPR006677	tRNA_int_endo_C	25.5712	1	0					Y				1
IPR012146	Frd-NADP+_RD	IPR012146	Frd-NADP+_RD	25.571	0	0									0
IPR005247	YbhB_YbcL	IPR008914	PEBP	25.5705	0	0								E	1
IPR001017	Dehydrogenase_E1	IPR005476	Transketo_C	25.5696	1	0	H		D	C	Y				4
IPR002890	A2M_N	IPR011626	A2M_comp	25.5689	1	0	H								1
IPR002084	MetJ	IPR002084	MetJ	25.5627	1	1								E	1
IPR011262	RNAP_insert	IPR011262	RNAP_insert	25.5568	0	0	H				Y			E	3
IPR003194	TFIIA_gsu	IPR004855	TFIIA_asu/bsu	25.556	0	0	H		D		Y				3
IPR004631	GABAtrns_euk	IPR004631	GABAtrns_euk	25.5558	0	0	H								1
IPR004029	UreE_N	IPR004029	UreE_N	25.5546	1	0									0
IPR002085	ADH_Sf_Zn	IPR013149	ADH_Zn_bd	25.5535	0	0	H			C	Y			E	4
IPR008721	ORC6	IPR010748	ORC3_N	25.5521	0	0	H	M							2
IPR012080	Asp_semialdehyde_DH	IPR012280	Semialdhyde_DH_C	25.5464	0	0								E	1
IPR001789	Response_reg	IPR012318	HTH_CRP_2	25.5425	0	0								E	1
IPR000232	HSF_DNA_bd	IPR010542	Vert_HS_TF	25.5391	0	0	H								1
IPR001816	Transl_elong_EFTs/EF1B	IPR014039	Transl_elong_EFTs/EF1B_dimer	25.5278	0	0								E	1
IPR004469	SerB	IPR004469	SerB	25.5201	0	0	H								1
IPR005308	OKR_DC_1_N	IPR015424	PyrdxlP-dep_Trfase_major	25.5169	0	0								E	1
IPR011773	RpoA	IPR011773	RpoA	25.516	0	0								E	1
IPR008927	6DGDH_C_like	IPR013118	Mannitol_DH_C	25.515	0	0					Y			E	2
IPR004701	PTS_EIIA_fruc	IPR004720	PTS_IIB_sorb	25.5109	0	0									0
IPR001461	Peptidase_A1	IPR012848	Propep_A1	25.5019	1	0	H								1
IPR004527	Glu-tRNA-synth_Ic_bac/mito	IPR004527	Glu-tRNA-synth_Ic_bac/mito	25.4963	0	0								E	1
IPR000924	Glu/Gln-tRNA-synth_Ic	IPR000924	Glu/Gln-tRNA-synth_Ic	25.4948	1	0					Y			E	2
IPR000164	Histone_H3	IPR009072	Histone-fold	25.4919	0	0	H				Y				2
IPR005475	Transketo_Cen_R	IPR009014	Transketo_C_like	25.4902	0	0	H		D		Y			E	4
IPR013528	HMG_CoA_synth_N	IPR013746	HMG_CoA_synt_C	25.4895	1	0					Y				1
IPR004455	NADPoxred_F420	IPR004455	NADPoxred_F420	25.484	1	0	H	M	D	C	Y			E	6
IPR006875	Sarcoglycan	IPR006875	Sarcoglycan	25.4816	0	1	H	M							2
IPR011558	Topo_IIA_B_cons	IPR013760	Topo_IIA_cen	25.4803	0	0	H				Y			E	3
IPR004607	PurN_trans	IPR004607	PurN_trans	25.4772	0	0	H							E	2
IPR014123	Superoxide_dismutase_Ni-type	IPR014123	Superoxide_dismutase_Ni-type	25.4752	1	1									0
IPR004855	TFIIA_asu/bsu	IPR004855	TFIIA_asu/bsu	25.4749	1	0	H	M			Y				3
IPR001211	Phospholipase_A2	IPR001211	Phospholipase_A2	25.4747	1	1	H								1
IPR007083	RNA_pol_Rpb1_4	IPR011261	RNAP_dimersation	25.4741	1	0	H				Y				2
IPR007642	RNA_pol_Rpb2_2	IPR011262	RNAP_insert	25.4728	0	0	H				Y				2
IPR001217	STAT	IPR001217	STAT	25.4692	0	0	H			C					2
IPR004578	DNA_pol2	IPR007185	DNA_pol_E_B	25.4668	0	0	H	M	D		Y				4
IPR001067	Nuc_translocat	IPR001092	HLH_basic	25.4611	0	0	H	M	D						3
IPR004137	Prismane	IPR011254	Prismane_like	25.4423	0	0									0
IPR006638	Elp3/MiaB/NifB	IPR007197	Radical_SAM	25.4394	0	0								E	1
IPR000534	ADH_NAD_bd	IPR012080	Asp_semialdehyde_DH	25.4343	0	0								E	1
IPR007763	Complex1_17_2kD	IPR008698	NDUFB7	25.432	0	1							A		1
IPR001367	HTH_DtxR	IPR001367	HTH_DtxR	25.4309	1	0									0
IPR005905	D_ala_D_ala	IPR011095	Dala_Dala_lig_C	25.4283	0	0								E	1
IPR001054	A/G_cyclase	IPR009398	Aden_cycl_like	25.425	0	0	H								1
IPR002959	TNF_alpha	IPR006052	TNF_family	25.4144	0	0	H								1
IPR007900	TAF4	IPR009072	Histone-fold	25.4082	0	0	H		D		Y		A		4
IPR011603	2oxoglutarate_DH_E1	IPR011603	2oxoglutarate_DH_E1	25.4076	0	0					Y				1
IPR013515	Phytochrome_Cr	IPR013516	Phyto_chromo_BS	25.4066	0	0							A		1
IPR006029	Neu_channel_TM	IPR006029	Neu_channel_TM	25.4064	1	0	H		D	C					3
IPR002935	Methyltransf_3	IPR002935	Methyltransf_3	25.4008	1	1	H								1
IPR003091	K_channel	IPR003131	K_tetra	25.3978	0	0	H								1
IPR001205	RNA_pol_P3D	IPR004004	Helicase/Pol/Pept_Calicivir	25.3973	0	0									0
IPR004489	DhsB	IPR011281	SDH_A_forward	25.3963	0	0					Y		A	E	3
IPR000975	Interleukin_1	IPR003502	IL1_propep	25.3959	0	0	H								1
IPR004125	Signal_recog_particle_SRP54_M	IPR004125	Signal_recog_particle_SRP54_M	25.3927	1	0	H				Y				2
IPR001638	SBP_bac_3	IPR015683	Glutamate_receptor-rel	25.3917	0	0								E	1
IPR000523	Mg_chelatse_chII	IPR000523	Mg_chelatse_chII	25.3917	0	0									0
IPR002124	COX5B	IPR004203	COX4	25.3888	1	1					Y				1
IPR011591	Botulinum	IPR013320	ConA_like_subgrp	25.3888	0	0									0
IPR000170	Hipot_ironsulphur	IPR000170	Hipot_ironsulphur	25.3878	1	1									0
IPR000032	PTS_HPr_protein	IPR004701	PTS_EIIA_fruc	25.3866	1	0								E	1
IPR002288	Topo_IIA_B_C	IPR013759	Topo_IIA_B/N_ab	25.3825	0	0								E	1
IPR001802	HG_scavenger	IPR006121	HeavyMe_transpt	25.3819	0	0	H								1
IPR005937	26S_proteasome_P45	IPR005937	26S_proteasome_P45	25.3784	0	0	H	M	D	C	Y				5
IPR000923	BlueCu_1	IPR000923	BlueCu_1	25.3744	1	0									0
IPR011529	Glu_5kinase_bact	IPR011529	Glu_5kinase_bact	25.3743	0	0					Y				1
IPR006084	XPGC_Rad	IPR006085	XPG_N	25.3733	0	0									0
IPR001667	Pesterase_RecJ	IPR012340	NA-bd_OB-fold	25.3725	0	0								E	1
IPR001048	Asp/Glu/Uridylate_kinase	IPR001342	Homoser_DH_cat	25.3576	0	0								E	1
IPR001474	GTP_cyclohydro_I	IPR001474	GTP_cyclohydro_I	25.3563	1	1	H		D	C	Y			E	5
IPR004506	TrmU_mtfrase	IPR004506	TrmU_mtfrase	25.3558	0	0					Y			E	2
IPR002933	Peptidase_M20	IPR011650	Peptidase_M20_dimer	25.3548	1	0	H				Y			E	3
IPR009017	GFP_like	IPR009017	GFP_like	25.3449	0	0									0
IPR000580	TSC-22_Dip_Bun	IPR000580	TSC-22_Dip_Bun	25.3442	1	1	H								1
IPR009103	Olfactory_marker	IPR009103	Olfactory_marker	25.344	1	1		M							1
IPR004197	Glyco_hydro_9_Ig-like	IPR004197	Glyco_hydro_9_Ig-like	25.3426	0	0									0
IPR002474	CP_synthsmall	IPR013817	Pre-ATP_grasp	25.3344	0	0	H				Y	P		E	4
IPR005479	CPSase_D2_ATP_bd	IPR013817	Pre-ATP_grasp	25.3263	0	0	H				Y	P		E	4
IPR001208	MCM	IPR008050	MCM_7	25.3201	0	0	H	M	D		Y				4
IPR015191	Elong_fac_SelB-wing-hlx_typ-3	IPR015191	Elong_fac_SelB-wing-hlx_typ-3	25.317	0	0								E	1
IPR005541	KNOX2	IPR009057	Homeodomain_like	25.3162	0	0							A		1
IPR001830	Glyco_trans_20	IPR006379	HAD-SF_hydro_IIB	25.3149	0	0					Y				1
IPR003029	S1_RNA-bd	IPR013223	RNase_B_OB_N	25.3125	0	0								E	1
IPR002305	aa-tRNA-synth_Ib	IPR002305	aa-tRNA-synth_Ib	25.3078	1	0	H				Y			E	3
IPR003148	TrkA_N	IPR013099	Ion_trans_2	25.3076	0	0								E	1
IPR003088	Cyt_CI	IPR009056	Cyt_c_monohaem	25.3053	0	0					Y				1
IPR001670	Fe_ADH	IPR001670	Fe_ADH	25.3026	1	1								E	1
IPR006204	GHMP_kinase	IPR013750	GHMP_kinase_C	25.3012	1	0	H				Y				2
IPR008286	Decarbxylse_C	IPR015424	PyrdxlP-dep_Trfase_major	25.3011	0	0								E	1
IPR008985	ConA_like_lec_gl	IPR011591	Botulinum	25.2982	0	0									0
IPR002495	Glyco_trans_8	IPR002495	Glyco_trans_8	25.2953	1	0	H				Y			E	3
IPR009057	Homeodomain_like	IPR015703	En_related	25.294	0	0	H	M	D						3
IPR007229	NAPRTase	IPR007229	NAPRTase	25.2934	1	0	H							E	2
IPR001576	Phosphoglycerate_kinase	IPR015901	Phosphoglycerate_kinase_C	25.2922	0	0					Y				1
IPR005742	TopoIV_A_Gneg	IPR013758	Topo_IIA_A/C_ab	25.2769	0	0								E	1
IPR008731	PTS_PEP_utilis_N	IPR008731	PTS_PEP_utilis_N	25.2749	0	0								E	1
IPR008172	Adenylate_cyc	IPR008172	Adenylate_cyc	25.2749	1	0								E	1
IPR006164	DNA_helicase_ATP-dep_Ku	IPR014893	Ku_PK_bind	25.2707	0	0	H	M					A		3
IPR006886	Sin_N	IPR007811	RNA_pol_Rpc4	25.2683	0	0	H		D						2
IPR003316	E2F_TDP	IPR003316	E2F_TDP	25.2675	1	0	H	M	D						3
IPR002321	Cyt_CII	IPR002321	Cyt_CII	25.266	1	0									0
IPR004087	KH	IPR009019	KH_prok-type	25.2645	0	0					Y				1
IPR004520	ThdF	IPR004520	ThdF	25.264	0	0	H							E	2
IPR002586	CbiA_P_synth	IPR002586	CbiA_P_synth	25.2625	1	0								E	1
IPR001089	CXC_chmkine_smll	IPR002473	C-X-C/Interlkn_8	25.262	0	0	H								1
IPR009349	Znf_C2HC5	IPR009349	Znf_C2HC5	25.2604	0	0	H								1
IPR000131	ATPase_F1_gamma	IPR000131	ATPase_F1_gamma	25.2598	0	1									0
IPR006258	Lipoamide_DH	IPR006258	Lipoamide_DH	25.2597	0	0	H				Y				2
IPR000158	FtsZ	IPR000217	Tubulin	25.252	0	0	H		D	C	Y				4
IPR000651	RasGef_N	IPR008937	Ras_GEF	25.2514	0	0	H				Y				2
IPR008731	PTS_PEP_utilis_N	IPR015813	Pyrv/PenolPyrv_Kinase_cat	25.2499	0	0								E	1
IPR008836	Semenogelin	IPR008836	Semenogelin	25.2487	0	1	H								1
IPR000722	RNA_pol_A	IPR011262	RNAP_insert	25.2484	0	0	H				Y				2
IPR004162	Sina	IPR013323	SIAH-type	25.2476	0	0	H	M	D						3
IPR010971	Ubi_OHases	IPR010971	Ubi_OHases	25.2396	0	0					Y			E	2
IPR003029	S1_RNA-bd	IPR004476	RNase_II_R_bac	25.2379	0	0								E	1
IPR004006	Dak1	IPR004006	Dak1	25.2375	1	0								E	1
IPR007083	RNA_pol_Rpb1_4	IPR011263	RNAP_RpoA_D_Rpb3	25.2345	0	0	H				Y				2
IPR005743	GyrA	IPR005743	GyrA	25.2317	0	0								E	1
IPR007083	RNA_pol_Rpb1_4	IPR007641	RNA_pol_Rpb2_7	25.2312	0	0	H				Y				2
IPR006281	SoxA_mon	IPR006281	SoxA_mon	25.2292	0	0									0
IPR012086	Release_factor	IPR012086	Release_factor	25.2289	0	0								E	1
IPR000668	Peptidase_C1A_C	IPR013128	Peptidase_C1A	25.2257	0	0	H		D			P			3
IPR010748	ORC3_N	IPR010748	ORC3_N	25.225	0	0	H								1
IPR013757	Topo_IIA_A_a	IPR013758	Topo_IIA_A/C_ab	25.2248	0	0	H				Y			E	3
IPR015793	Pyrv_Knase_brl	IPR015793	Pyrv_Knase_brl	25.2228	1	0	H				Y			E	3
IPR015421	PyrdxlP-dep_Trfase_major_sub1	IPR015422	PyrdxlP-dep_Trfase_major_sub2	25.2141	0	0	H				Y		A	E	4
IPR007644	RNA_pol_bsu_protrusion	IPR011262	RNAP_insert	25.2135	0	0	H				Y				2
IPR007745	COX17	IPR007745	COX17	25.213	0	1	H								1
IPR001811	Chemokine_IL8	IPR001811	Chemokine_IL8	25.2113	1	1	H	M							2
IPR006855	DUF619	IPR012280	Semialdhyde_DH_C	25.2104	0	0					Y				1
IPR004625	PyrdxlP_synth_PyrdxlKinase	IPR004625	PyrdxlP_synth_PyrdxlKinase	25.2052	0	0	H							E	2
IPR000864	Prot_inh_pot1	IPR000864	Prot_inh_pot1	25.2027	1	1									0
IPR007083	RNA_pol_Rpb1_4	IPR009025	RNA_pol_RBP11-like	25.2011	0	0	H				Y				2
IPR007081	RNA_pol_Rpb1_5	IPR007081	RNA_pol_Rpb1_5	25.2009	1	0					Y				1
IPR013801	STAT_DNA_bd	IPR013801	STAT_DNA_bd	25.2003	1	0	H			C					2
IPR015190	Elong_fac_SelB-wing-hlx_typ-2	IPR015190	Elong_fac_SelB-wing-hlx_typ-2	25.1941	0	0								E	1
IPR007641	RNA_pol_Rpb2_7	IPR011262	RNAP_insert	25.1917	0	0	H				Y				2
IPR009451	Met_amine_DH_H	IPR009451	Met_amine_DH_H	25.1913	1	0									0
IPR001719	AP_endonuc_F2	IPR013022	Xyl_isomerase-like_TIM-brl	25.1912	0	0								E	1
IPR003204	Cyt_c_ox5A	IPR004204	COX6C	25.1905	1	1									0
IPR001278	Arg-tRNA-synth_Ic	IPR001412	aa-tRNA-synth_I	25.1896	0	0	H								1
IPR000794	Ketoacyl_synth	IPR014043	Acyl_transferase	25.1883	0	0	H				Y				2
IPR004499	Pro-tRNA-synth_IIa_arc/euk	IPR004499	Pro-tRNA-synth_IIa_arc/euk	25.1869	0	0									0
IPR003246	Azurin	IPR003246	Azurin	25.1841	0	0									0
IPR001821	NiFe_hyd_ssu	IPR006137	Oxidored_q6	25.1826	0	0									0
IPR002474	CP_synthsmall	IPR005479	CPSase_D2_ATP_bd	25.1785	1	0	H				Y	P		E	4
IPR001339	mRNA_cap_enzyme	IPR001339	mRNA_cap_enzyme	25.1755	1	0					Y				1
IPR000883	COX1	IPR003204	Cyt_c_ox5A	25.1695	0	1	H								1
IPR000032	PTS_HPr_protein	IPR008279	PEP_mobile	25.169	1	0								E	1
IPR001460	PCN-bd_Tpept	IPR005311	PBP_dimer	25.1678	1	0									0
IPR001669	Arg_repress	IPR001669	Arg_repress	25.1639	1	1								E	1
IPR002205	Topo_IIA_A/C	IPR005742	TopoIV_A_Gneg	25.1594	0	0								E	1
IPR007081	RNA_pol_Rpb1_5	IPR010243	RNA_pol_B_sub	25.1585	0	0									0
IPR003029	S1_RNA-bd	IPR015847	ExoRNase_PH_dom2	25.1581	0	0	H				Y			E	3
IPR007120	RNA_pol_Rpb2_6	IPR011262	RNAP_insert	25.1576	1	0	H				Y				2
IPR000418	Ets	IPR006715	ETS_PEA3_N	25.1525	0	0	H								1
IPR011576	PNPOx_rel_FMN_bd_core	IPR011576	PNPOx_rel_FMN_bd_core	25.1497	1	0					Y			E	2
IPR008930	Terp_cyc_toroid	IPR011625	A2M_N_2	25.1424	0	0	H							E	2
IPR004203	COX4	IPR004204	COX6C	25.1364	1	1									0
IPR006134	DNA_pol_B_region	IPR006134	DNA_pol_B_region	25.1328	1	0	H				Y				2
IPR011065	Kunitz_like	IPR011591	Botulinum	25.1271	0	0									0
IPR004618	AsnA	IPR004618	AsnA	25.1214	1	1								E	1
IPR013800	STAT_alpha	IPR013800	STAT_alpha	25.1209	0	0	H			C					2
IPR004548	PrfC	IPR004548	PrfC	25.1196	0	0									0
IPR001356	Homeobox	IPR013087	Znf_C2H2/integrase_DNA-bd	25.1183	0	0	H		D		Y				3
IPR006325	Signal_recog_particle_SRP54	IPR006325	Signal_recog_particle_SRP54	25.1164	0	0	H				Y				2
IPR005317	Peptidase_M49	IPR005317	Peptidase_M49	25.1148	0	1					Y				1
IPR002890	A2M_N	IPR008930	Terp_cyc_toroid	25.1102	0	0	H							E	2
IPR000362	Fumarate_lyase	IPR008948	L-Aspartase-like	25.1097	0	0	H				Y			E	3
IPR001381	DHquinase_I	IPR002658	DHQ_synth_AroB	25.1094	0	0					Y				1
IPR002547	tRNA_bd	IPR015413	aa-tRNA-synt_I	25.1065	0	0					Y				1
IPR000673	Chemotax_RR_pGlu_Me-esterase	IPR001789	Response_reg	25.1045	1	0								E	1
IPR000032	PTS_HPr_protein	IPR002178	PTS_EIIA_2	25.1036	1	0								E	1
IPR013757	Topo_IIA_A_a	IPR013757	Topo_IIA_A_a	25.1035	0	0					Y			E	2
IPR004551	Dphthn_synthase	IPR004551	Dphthn_synthase	25.103	0	0									0
IPR012406	Ureas_acces_UreE	IPR012406	Ureas_acces_UreE	25.0989	0	0									0
IPR005540	KNOX1	IPR005541	KNOX2	25.0956	0	0							A		1
IPR011262	RNAP_insert	IPR011263	RNAP_RpoA_D_Rpb3	25.0928	0	0	H				Y			E	3
IPR004263	Exostosin	IPR015338	EXTL2	25.0913	0	0	H		D						2
IPR002124	COX5B	IPR002124	COX5B	25.0849	1	1									0
IPR007645	RNA_pol_Rpb2_3	IPR015712	RNA_pol_I_sub2	25.0756	0	0	H				Y				2
IPR015865	Riboflavin_kinase	IPR015865	Riboflavin_kinase	25.075	1	0									0
IPR001900	RNase_II/R	IPR013223	RNase_B_OB_N	25.0747	0	0						P		E	2
IPR003117	RIIa	IPR012198	PK_regulatory	25.0743	0	0	H	M							2
IPR001260	Coprogen_oxidas	IPR001260	Coprogen_oxidas	25.067	1	1					Y				1
IPR009088	TFIIA_b-brl	IPR009088	TFIIA_b-brl	25.0651	0	0	H	M	D		Y				4
IPR002314	aa-tRNA-synt_IIb	IPR004095	TGS	25.0632	0	0	H							E	2
IPR006097	GLFV_DH_N	IPR006097	GLFV_DH_N	25.056	1	0	H				Y			E	3
IPR007693	DNA_helicase_DnaB-like_N	IPR007694	DNA_helicase_DnaB-like_C	25.0515	0	0								E	1
IPR001037	Integrase_C_retrovir	IPR003308	Integrase_Zn-bd_N	25.0484	0	0									0
IPR013992	Adenylate_cyc_assoc_CAP_N	IPR013992	Adenylate_cyc_assoc_CAP_N	25.0462	1	0	H				Y				2
IPR003094	6Pfruct_kin	IPR003094	6Pfruct_kin	25.0398	0	0	H	M			Y				3
IPR002156	RNase_H	IPR002156	RNase_H	25.0398	1	0					Y				1
IPR000644	Cysta_beta_synth_core	IPR005170	CorC_transpt-asc	25.027	0	0									0
IPR001731	4pyrrol_synth_porphobiln_synth	IPR013785	Aldolase_TIM	25.0259	0	0	H	M	D		Y			E	5
IPR013800	STAT_alpha	IPR013801	STAT_DNA_bd	25.0244	1	0	H			C					2
IPR009542	SPC12	IPR009582	SPC25	25.0204	0	1					Y				1
IPR001412	aa-tRNA-synth_I	IPR008909	DALR_anticod_bd	25.0201	0	0	H								1
IPR006985	RAMP	IPR006985	RAMP	25.02	0	1	H								1
IPR007080	RNA_pol_Rpb1_1	IPR007080	RNA_pol_Rpb1_1	25.0185	0	0					Y				1
IPR002547	tRNA_bd	IPR012340	NA-bd_OB-fold	25.0153	0	0	H							E	2
IPR006592	RNA_pol_N	IPR006592	RNA_pol_N	25.0138	0	0					Y				1
IPR003329	Cytidylyl_trans	IPR003329	Cytidylyl_trans	25.0132	1	1		M						E	2
IPR004004	Helicase/Pol/Pept_Calicivir	IPR007094	RNA_pol_PSvir	25.0117	0	0									0
IPR001341	Asp_kin_reg	IPR001341	Asp_kin_reg	25.0101	0	0							A	E	2
IPR001667	Pesterase_RecJ	IPR003156	Pesterase_DHHA1	25.0098	1	0								E	1
IPR005818	Histone_H1/H5	IPR009057	Homeodomain_like	25.0081	0	0	H	M					A		3
IPR004217	Znf_Tim10_DDP	IPR004217	Znf_Tim10_DDP	25.0069	1	1	H				Y				2
IPR005925	Agmatinase	IPR005925	Agmatinase	25.004	0	0								E	1
IPR005743	GyrA	IPR013758	Topo_IIA_A/C_ab	25.0029	0	0								E	1
IPR007645	RNA_pol_Rpb2_3	IPR011262	RNAP_insert	24.9994	0	0	H				Y				2
IPR001138	Fungi_Trscrp_N	IPR002409	Aflatoxin_BRP	24.9986	0	0					Y				1
IPR005743	GyrA	IPR013760	Topo_IIA_cen	24.9985	0	0								E	1
IPR005742	TopoIV_A_Gneg	IPR006691	GyrA/parC_pinwhl	24.9957	0	0								E	1
IPR005161	Ku_N	IPR014893	Ku_PK_bind	24.9941	0	0	H	M					A		3
IPR006119	Resolv_N	IPR006120	Resolv_hlx-trn-hlx	24.9923	1	0								E	1
IPR006592	RNA_pol_N	IPR011262	RNAP_insert	24.9877	0	0	H				Y				2
IPR004733	PurM_cligase	IPR004733	PurM_cligase	24.9857	0	0	H				Y			E	3
IPR011625	A2M_N_2	IPR011626	A2M_comp	24.982	0	0	H								1
IPR003311	AUX_IAA	IPR010525	Auxin_resp	24.9797	0	0							A		1
IPR001584	Integrase_cat-core	IPR013103	RVT_2	24.976	0	0					Y				1
IPR001628	Znf_hrmn_rcpt	IPR003074	1Cnucl_rcpt	24.9757	0	0	H								1
IPR004827	TF_bZIP	IPR013088	Znf_NHR/GATA	24.9743	0	0	H	M		C	Y				4
IPR000918	Isocit_lyase_ph	IPR015809	Isocit_lyase_PMutase_core	24.9722	0	0								E	1
IPR013149	ADH_Zn_bd	IPR013154	ADH_N	24.9718	1	0	H			C	Y			E	4
IPR014028	UDP-Glc/GDP-Man_DH_dimer/sb-bd	IPR014028	UDP-Glc/GDP-Man_DH_dimer/sb-bd	24.9702	0	0				C					1
IPR001957	Bac_DnaA	IPR013317	DnaA	24.9639	0	0								E	1
IPR013816	ATP_grasp_subdomain_2	IPR013817	Pre-ATP_grasp	24.9638	0	0	H				Y	P		E	4
IPR007080	RNA_pol_Rpb1_1	IPR011262	RNAP_insert	24.9626	0	0	H				Y				2
IPR001292	Oestr_rcpt_AF1	IPR013088	Znf_NHR/GATA	24.9623	0	0	H								1
IPR001217	STAT	IPR013801	STAT_DNA_bd	24.9617	0	0	H			C					2
IPR007641	RNA_pol_Rpb2_7	IPR011261	RNAP_dimersation	24.9578	0	0	H				Y				2
IPR001098	DNA_pol	IPR002297	DNA_polG	24.954	0	0	H								1
IPR003594	ATP_bd_ATPase	IPR003661	His_kinA_N	24.9471	1	0					Y		A	E	3
IPR001789	Response_reg	IPR002078	RNA_pol_sigma_54_int	24.9402	1	0								E	1
IPR006592	RNA_pol_N	IPR007080	RNA_pol_Rpb1_1	24.9396	0	0					Y				1
IPR004364	aa-tRNA-synt_II	IPR004365	NA_bd_OB_tRNA-helicase	24.929	1	0					Y			E	2
IPR000058	Znf_AN1	IPR002653	Znf_A20	24.9256	0	0	H								1
IPR000352	Pep_rel_factor_I	IPR000352	Pep_rel_factor_I	24.9245	1	0								E	1
IPR002912	ACT_bd	IPR002912	ACT_bd	24.924	1	1	H		D		Y		A	E	5
IPR002085	ADH_Sf_Zn	IPR013154	ADH_N	24.9204	0	0	H			C	Y			E	4
IPR015190	Elong_fac_SelB-wing-hlx_typ-2	IPR015191	Elong_fac_SelB-wing-hlx_typ-3	24.9162	0	0								E	1
IPR004107	Integrase_SAM-like_N_phage	IPR004107	Integrase_SAM-like_N_phage	24.9151	1	0									0
IPR001610	PAC	IPR003660	His_kin_HAMP	24.9146	0	0								E	1
IPR004971	Pox_MCEL	IPR004971	Pox_MCEL	24.908	0	0					Y				1
IPR010084	FabZ	IPR010084	FabZ	24.9075	0	0									0
IPR013499	TopoI_C_euk	IPR013499	TopoI_C_euk	24.9051	0	0	H				Y				2
IPR007080	RNA_pol_Rpb1_1	IPR010243	RNA_pol_B_sub	24.9042	0	0									0
IPR001564	Nuc_diP_kinase_core	IPR001564	Nuc_diP_kinase_core	24.8998	1	1	H		D	C	Y		A	E	6
IPR009078	Ferritin/RR_like	IPR012348	Ribncl_red_rel	24.8978	0	0	H			C	Y				3
IPR008992	Enterotoxin_bac	IPR008992	Enterotoxin_bac	24.8976	0	0								E	1
IPR001220	Lectin_legB	IPR013320	ConA_like_subgrp	24.8863	0	0									0
IPR001469	ATPase_F1_d/e	IPR004100	ATPase_a_b_N	24.8834	0	0					Y		A		2
IPR006133	DNA_pol_B_exo	IPR006133	DNA_pol_B_exo	24.8805	1	0	H				Y				2
IPR001811	Chemokine_IL8	IPR002473	C-X-C/Interlkn_8	24.8789	0	0	H								1
IPR001398	Macrophage_inhib_fac	IPR014347	Tautomerase	24.8787	0	0	H	M							2
IPR001092	HLH_basic	IPR002546	Basic	24.8763	0	0	H	M	D						3
IPR010395	TorD	IPR010395	TorD	24.8743	1	0								E	1
IPR000034	Laminin_B	IPR008211	Laminin_N	24.8734	0	0	H		D						2
IPR001412	aa-tRNA-synth_I	IPR005148	Arg-tRNA-synth_Ic_N	24.8705	0	0	H								1
IPR002318	Ala-tRNA-synth_IIc	IPR003156	Pesterase_DHHA1	24.8694	0	0								E	1
IPR010614	DEAD_2	IPR014013	Helic_SF1/SF2_ATP-bd_DinG/Rad3	24.8655	0	0	H				Y				2
IPR000032	PTS_HPr_protein	IPR005698	PTS_HPr	24.8635	0	0								E	1
IPR000652	Triophos_ismrse	IPR008867	ThiG	24.8623	0	0									0
IPR002288	Topo_IIA_B_C	IPR003594	ATP_bd_ATPase	24.8618	0	0								E	1
IPR003350	Hmoeo_CUT	IPR012287	Homeodomain-rel	24.8611	0	0	H								1
IPR005742	TopoIV_A_Gneg	IPR005742	TopoIV_A_Gneg	24.8602	0	0								E	1
IPR001059	Transl_elong_P/YeiP_cen	IPR001059	Transl_elong_P/YeiP_cen	24.8555	0	0									0
IPR000022	Carboxyl_trans	IPR000438	ACoACC_transB	24.8552	0	0									0
IPR003074	1Cnucl_rcpt	IPR008946	Nucl_hrmn_rcpt_lig_bd	24.8544	0	0	H								1
IPR002181	Fibrinogen_a/b/g_C	IPR014814	Fibrinogen_alpha_N	24.8527	1	0	H								1
IPR000308	14-3-3	IPR000308	14-3-3	24.8499	1	1	H		D		Y	P			4
IPR006592	RNA_pol_N	IPR010243	RNA_pol_B_sub	24.8442	0	0									0
IPR005742	TopoIV_A_Gneg	IPR013757	Topo_IIA_A_a	24.8432	0	0								E	1
IPR008985	ConA_like_lec_gl	IPR012500	Toxin_trans	24.8398	0	0									0
IPR007653	SPC22	IPR009542	SPC12	24.8369	0	1					Y				1
IPR001732	UDP-Glc/GDP-Man_DH_N	IPR001732	UDP-Glc/GDP-Man_DH_N	24.8357	0	0				C					1
IPR001209	Ribosomal_S14	IPR001351	Ribosomal_S3_C	24.8347	0	0					Y			E	2
IPR006592	RNA_pol_N	IPR007081	RNA_pol_Rpb1_5	24.8336	0	0					Y				1
IPR000131	ATPase_F1_gamma	IPR006721	ATPase_F1_e_mt	24.8317	1	1									0
IPR000722	RNA_pol_A	IPR007641	RNA_pol_Rpb2_7	24.824	1	0	H				Y				2
IPR011127	Dala_Dala_lig_N	IPR013817	Pre-ATP_grasp	24.823	0	0								E	1
IPR009398	Aden_cycl_like	IPR009398	Aden_cycl_like	24.8217	0	0	H								1
IPR004372	AckA	IPR004372	AckA	24.8185	0	0								E	1
IPR007081	RNA_pol_Rpb1_5	IPR011262	RNAP_insert	24.8166	0	0	H				Y				2
IPR002125	CMP_dCMP_Zn_bd	IPR002125	CMP_dCMP_Zn_bd	24.8152	1	0	H	M	D	C	Y			E	6
IPR014360	UDP-Glc/GDP-Man_DH	IPR014360	UDP-Glc/GDP-Man_DH	24.813	0	0				C					1
IPR006204	GHMP_kinase	IPR006205	Mev_gal_kin	24.8121	0	0	H								1
IPR004099	Pyr_redox_dim	IPR004099	Pyr_redox_dim	24.8091	1	0	H				Y			E	3
IPR000953	Chromo	IPR000953	Chromo	24.805	1	0	H	M	D		Y	P			5
IPR001480	B_lectin_man_bd	IPR001480	B_lectin_man_bd	24.8045	1	1									0
IPR000642	Peptidase_M41	IPR000642	Peptidase_M41	24.8024	0	0					Y	P		E	3
IPR001135	Oxidored_49kDa	IPR001501	Ni-dep_hyd_lsu	24.8015	0	0								E	1
IPR004529	Phe-tRNA-synth_IIc_asu	IPR004532	Phe-tRNA-synth_IIc_bsu_bac	24.8006	0	0								E	1
IPR000380	Topo_IA	IPR013498	Topo_IA_Znf	24.7961	0	0								E	1
IPR011768	Transl_elong_EFP	IPR011768	Transl_elong_EFP	24.7912	0	0									0
IPR000014	PAS	IPR004089	Chmtaxis_transd	24.7883	0	0								E	1
IPR012500	Toxin_trans	IPR013320	ConA_like_subgrp	24.7879	0	0									0
IPR000387	Tyr_Pase_Tyr/dual-specific	IPR015103	ProtTyrPase_YopH_N	24.777	0	0									0
IPR001750	Oxidored_q1	IPR001750	Oxidored_q1	24.7766	0	0									0
IPR012258	Acyl-CoA_oxidase	IPR012258	Acyl-CoA_oxidase	24.7738	0	0							A		1
IPR007645	RNA_pol_Rpb2_3	IPR011261	RNAP_dimersation	24.7675	0	0	H				Y				2
IPR001356	Homeobox	IPR015703	En_related	24.7672	0	0	H	M	D						3
IPR000529	Ribosomal_S6	IPR001648	Ribosomal_S18	24.7667	1	0					Y			E	2
IPR007526	SWIRM	IPR014778	Myb_DNA-bd	24.7665	0	0	H		D	C	Y		A		5
IPR008910	TM_helix	IPR010920	LSM_related_core	24.7661	0	0								E	1
IPR012224	Pept_S1A_FX	IPR012224	Pept_S1A_FX	24.7635	0	0	H								1
IPR015421	PyrdxlP-dep_Trfase_major_sub1	IPR015424	PyrdxlP-dep_Trfase_major	24.7614	0	0	H	M		C	Y		A	E	6
IPR002124	COX5B	IPR003204	Cyt_c_ox5A	24.7591	1	1									0
IPR006158	Cbl-bd	IPR014348	Cbl-dep_enz_cat	24.754	0	0	H								1
IPR006939	SNF5	IPR006939	SNF5	24.752	0	1		M			Y				2
IPR001078	2Oxoacid_DH	IPR005475	Transketo_Cen_R	24.7492	0	0	H				Y				2
IPR000850	Adenylate_kin	IPR011769	Ad_Ct_kin_N	24.7433	0	0	H				Y			E	3
IPR012500	Toxin_trans	IPR012500	Toxin_trans	24.7393	0	0									0
IPR013030	TopoI_DNA-bd_mixed-a/b_euk	IPR013030	TopoI_DNA-bd_mixed-a/b_euk	24.7391	0	0	H				Y				2
IPR004439	NADP_IDH_prok	IPR004439	NADP_IDH_prok	24.7388	0	0									0
IPR007641	RNA_pol_Rpb2_7	IPR011263	RNAP_RpoA_D_Rpb3	24.7384	0	0	H				Y				2
IPR011442	DUF1546	IPR011442	DUF1546	24.7382	0	0	H				Y		A		3
IPR012237	Mur_ligase	IPR012237	Mur_ligase	24.7352	0	0								E	1
IPR013654	PAS_2	IPR013654	PAS_2	24.7304	0	0							A		1
IPR005480	CPase_L_D3	IPR005481	CPase_L_N	24.7285	1	0	H				Y	P		E	4
IPR000814	TBP	IPR000814	TBP	24.7264	1	0	H				Y		A		3
IPR013758	Topo_IIA_A/C_ab	IPR013759	Topo_IIA_B/N_ab	24.7232	0	0	H				Y			E	3
IPR001078	2Oxoacid_DH	IPR011603	2oxoglutarate_DH_E1	24.723	0	0	H				Y				2
IPR001357	BRCT	IPR008921	Pol_clamp_load_C	24.722	0	0	H	M		C	Y				4
IPR001339	mRNA_cap_enzyme	IPR004971	Pox_MCEL	24.7211	0	0	H								1
IPR004780	Signal_recog_particle_SRP	IPR004780	Signal_recog_particle_SRP	24.7203	0	0									0
IPR001977	Depp_CoAkinase	IPR001977	Depp_CoAkinase	24.713	1	1					Y			E	2
IPR002319	Phe-tRNA-synth_IIc	IPR004532	Phe-tRNA-synth_IIc_bsu_bac	24.7105	0	0								E	1
IPR001162	UvrC_C	IPR003583	HHH1_bd	24.7073	0	0									0
IPR004188	Phe-tRNA_synth_II_N	IPR004532	Phe-tRNA-synth_IIc_bsu_bac	24.704	0	0								E	1
IPR007641	RNA_pol_Rpb2_7	IPR009025	RNA_pol_RBP11-like	24.7024	0	0	H				Y				2
IPR002119	Histone_H2A	IPR002119	Histone_H2A	24.7015	0	0	H	M			Y				3
IPR000722	RNA_pol_A	IPR000722	RNA_pol_A	24.6967	0	0					Y				1
IPR001732	UDP-Glc/GDP-Man_DH_N	IPR014360	UDP-Glc/GDP-Man_DH	24.6946	0	0				C					1
IPR002305	aa-tRNA-synth_Ib	IPR014729	Rossmann-like_a/b/a_fold	24.6918	0	0					Y			E	2
IPR007087	Znf_C2H2	IPR012934	Znf_AD	24.6913	0	0	H		D						2
IPR005467	His_kinase	IPR005467	His_kinase	24.6884	0	0	H				Y		A	E	4
IPR000106	Tyr_Pase_low_mol_wt	IPR000106	Tyr_Pase_low_mol_wt	24.6876	1	1	H				Y				2
IPR014826	Fae	IPR014826	Fae	24.6863	1	1									0
IPR008336	TopoI_DNA_bd_euk	IPR008336	TopoI_DNA_bd_euk	24.6847	0	0	H				Y				2
IPR001951	Histone_H4	IPR009072	Histone-fold	24.6822	0	0		M			Y				2
IPR002545	CheW	IPR011006	CheY_like	24.6799	0	0								E	1
IPR006711	Hox9_act	IPR009057	Homeodomain_like	24.6791	0	0	H	M							2
IPR006406	Nic_Prtrans	IPR006406	Nic_Prtrans	24.675	0	0								E	1
IPR001807	Cl-channel_volt	IPR001807	Cl-channel_volt	24.6732	0	0	H							E	2
IPR001349	COX6A	IPR002124	COX5B	24.6718	1	1									0
IPR003213	Cyt_c_oxidase_6B	IPR003213	Cyt_c_oxidase_6B	24.6701	1	1									0
IPR001599	MacrogloblnA2	IPR011625	A2M_N_2	24.6649	1	0	H								1
IPR002961	TNF_C	IPR003636	TNF_subf	24.6637	0	0	H								1
IPR006059	SBP_bac_1	IPR011587	Mo_sulph_bd	24.6603	0	0									0
IPR007081	RNA_pol_Rpb1_5	IPR015699	RNA_polyI	24.6575	0	0					Y				1
IPR014028	UDP-Glc/GDP-Man_DH_dimer/sb-bd	IPR014360	UDP-Glc/GDP-Man_DH	24.652	0	0				C					1
IPR008230	Sugar_Ptase	IPR010023	kdsC_phosphatas	24.652	0	0									0
IPR006565	BTP	IPR009072	Histone-fold	24.6518	0	0	H				Y		A		3
IPR004569	PyrdxlP_synth_PdxJ	IPR013785	Aldolase_TIM	24.6518	0	0								E	1
IPR012134	GSA_DH	IPR012134	GSA_DH	24.6496	0	0					Y			E	2
IPR006710	Glyco_hydro_43	IPR013320	ConA_like_subgrp	24.648	0	0									0
IPR000932	PS_antenna_like	IPR000932	PS_antenna_like	24.6475	0	0									0
IPR000456	Ribosomal_L17	IPR001857	Ribosomal_L19	24.6461	0	1					Y			E	2
IPR000178	IF2	IPR006196	S1_IF1	24.6461	0	0	H							E	2
IPR006133	DNA_pol_B_exo	IPR006134	DNA_pol_B_region	24.6439	1	0	H				Y				2
IPR002194	Chaperonin_TCP-1	IPR008950	GroEL-ATPase	24.6417	0	0	H	M	D		Y				4
IPR001320	Iontro_glu_rcpt	IPR001320	Iontro_glu_rcpt	24.64	1	0	H	M						E	3
IPR008336	TopoI_DNA_bd_euk	IPR013030	TopoI_DNA-bd_mixed-a/b_euk	24.6377	0	0	H				Y				2
IPR002655	Acyl_CoA_ox_C	IPR002655	Acyl_CoA_ox_C	24.6337	1	0							A		1
IPR012287	Homeodomain-rel	IPR013088	Znf_NHR/GATA	24.6324	0	0	H	M	D	C					4
IPR001719	AP_endonuc_F2	IPR012307	Xyl_isomerase-typ_TIM-brl	24.6278	0	0								E	1
IPR005540	KNOX1	IPR009057	Homeodomain_like	24.6244	0	0							A		1
IPR002124	COX5B	IPR003177	Cyt_c_oxidase_7a_su	24.6234	1	1									0
IPR006885	ETC_CI_21	IPR007763	Complex1_17_2kD	24.6229	0	1							A		1
IPR004087	KH	IPR004088	KH_type_1	24.6202	0	0	H	M	D	C	Y			E	6
IPR000039	Ribosomal_L18e	IPR001197	Ribosomal_L10E	24.6195	0	1					Y				1
IPR000594	ThiF_NAD_FAD_bd	IPR009036	MoeB	24.6172	0	0	H		D	C	Y			E	5
IPR004039	Rubredox	IPR012347	Ferritin_rel	24.6165	0	0									0
IPR013500	TopoI_cat_euk	IPR013500	TopoI_cat_euk	24.6147	0	0	H				Y				2
IPR000217	Tubulin	IPR003008	Tubulin_FtsZ	24.614	0	0	H		D	C	Y				4
IPR001412	aa-tRNA-synth_I	IPR006195	aa-tRNA-synth_II	24.6129	0	0	H				Y			E	3
IPR001048	Asp/Glu/Uridylate_kinase	IPR001048	Asp/Glu/Uridylate_kinase	24.6119	1	0					Y		A	E	3
IPR001553	RecA_bac	IPR003583	HHH1_bd	24.611	0	0	H		D	C	Y		A		5
IPR003856	LPS_Wzz_MPA	IPR003856	LPS_Wzz_MPA	24.6095	0	0								E	1
IPR004003	NADP_transhyd_b	IPR007886	Ala_DH_PNT_N	24.6076	0	0								E	1
IPR000701	SDH_cyt_b	IPR011281	SDH_A_forward	24.6056	0	0	H	M			Y		A	E	5
IPR001134	Netrin_C	IPR011626	A2M_comp	24.6029	0	0	H								1
IPR001111	TGFb_N	IPR001111	TGFb_N	24.5962	0	0	H	M	D						3
IPR014610	Haemoglobin_extracell	IPR014610	Haemoglobin_extracell	24.5961	0	0									0
IPR010243	RNA_pol_B_sub	IPR011773	RpoA	24.5953	0	0									0
IPR002618	UDPGP_trans	IPR002618	UDPGP_trans	24.5915	1	1	H		D	C	Y				4
IPR000717	PCI	IPR013143	PAM	24.5903	0	0	H		D	C	Y		A		5
IPR002205	Topo_IIA_A/C	IPR005743	GyrA	24.581	0	0								E	1
IPR014026	UDP-Glc/GDP-Man_DH_dimer	IPR014026	UDP-Glc/GDP-Man_DH_dimer	24.5772	1	0				C					1
IPR000327	POU_specific	IPR000327	POU_specific	24.5683	1	0	H	M	D						3
IPR011095	Dala_Dala_lig_C	IPR013816	ATP_grasp_subdomain_2	24.5673	0	0								E	1
IPR000845	PNP_UDP	IPR000845	PNP_UDP	24.5667	1	1						P		E	2
IPR002423	Cpn60/TCP-1	IPR008950	GroEL-ATPase	24.559	0	0	H	M	D		Y			E	5
IPR006096	GLFV_DH_C	IPR006097	GLFV_DH_N	24.5589	1	0	H				Y			E	3
IPR011095	Dala_Dala_lig_C	IPR013817	Pre-ATP_grasp	24.5534	0	0								E	1
IPR001120	Prok_N_methyl_S	IPR012902	Prepilin_N	24.5509	0	0									0
IPR006592	RNA_pol_N	IPR007641	RNA_pol_Rpb2_7	24.5505	0	0	H				Y				2
IPR007645	RNA_pol_Rpb2_3	IPR011263	RNAP_RpoA_D_Rpb3	24.5492	0	0	H				Y				2
IPR002730	RNase_P_Rpp29	IPR002730	RNase_P_Rpp29	24.5481	0	0	H								1
IPR013506	Topo_IIA_B_2	IPR013758	Topo_IIA_A/C_ab	24.5479	0	0	H				Y			E	3
IPR010083	FabA	IPR010083	FabA	24.5448	0	0								E	1
IPR007080	RNA_pol_Rpb1_1	IPR007641	RNA_pol_Rpb2_7	24.544	1	0	H				Y				2
IPR002306	Trp-tRNA-synth_Ib	IPR002306	Trp-tRNA-synth_Ib	24.5437	0	0	H				Y			E	3
IPR004535	Transl_elong_SelB	IPR004535	Transl_elong_SelB	24.5402	0	0								E	1
IPR010935	SMC_hinge	IPR010935	SMC_hinge	24.5377	1	0	H			C	Y				3
IPR007694	DNA_helicase_DnaB-like_C	IPR007694	DNA_helicase_DnaB-like_C	24.5333	0	0								E	1
IPR001827	Antennapedia	IPR009057	Homeodomain_like	24.5329	0	0	H	M	D						3
IPR008260	HMG_CoA_synth	IPR008260	HMG_CoA_synth	24.5306	0	0					Y				1
IPR003526	MECDP_synthase_core	IPR003526	MECDP_synthase_core	24.5301	1	0								E	1
IPR002104	Integrase_cat-core_phage	IPR004107	Integrase_SAM-like_N_phage	24.5289	1	0									0
IPR014778	Myb_DNA-bd	IPR015495	Myb_trans_fac	24.5191	0	0	H				Y		A		3
IPR007081	RNA_pol_Rpb1_5	IPR015700	RNA_pol3	24.5176	0	0					Y				1
IPR000674	Aldxan_DH_hamm	IPR005107	CO_DH_flav_C	24.514	0	0									0
IPR007645	RNA_pol_Rpb2_3	IPR009025	RNA_pol_RBP11-like	24.5126	0	0	H				Y				2
IPR010921	Trp_repress_rep	IPR013317	DnaA	24.5086	0	0								E	1
IPR002649	tRNA_m1G_mtfrase	IPR007356	DUF425	24.5083	0	0					Y				1
IPR002205	Topo_IIA_A/C	IPR013759	Topo_IIA_B/N_ab	24.5066	0	0	H				Y			E	3
IPR012094	ATPase_MesJ_YaeO	IPR012094	ATPase_MesJ_YaeO	24.506	0	0									0
IPR000353	MHC_II_b_N	IPR011162	MHC_I/II-like_Ag-recog	24.4972	0	0	H	M							2
IPR013512	DXP_redisomras_N	IPR013644	DXP_redisom_C	24.4944	1	0								E	1
IPR010525	Auxin_resp	IPR011525	AuxIAA_ARF_dimer	24.4927	0	0							A		1
IPR006649	Euk_arc_LSM_core	IPR006649	Euk_arc_LSM_core	24.4902	0	0	H	M	D	C	Y				5
IPR002321	Cyt_CII	IPR012127	Cytc_prime	24.4851	0	0									0
IPR011261	RNAP_dimersation	IPR011773	RpoA	24.4778	0	0								E	1
IPR007120	RNA_pol_Rpb2_6	IPR007120	RNA_pol_Rpb2_6	24.4755	0	0	H				Y				2
IPR003617	TFIIS/CRSP70_N_sub	IPR010990	TFIIS/elonginA/CRSP70_N	24.4711	0	0	H								1
IPR002550	DUF21	IPR005170	CorC_transpt-asc	24.4689	0	0									0
IPR004107	Integrase_SAM-like_N_phage	IPR013762	Integrase-like_cat-core_phage	24.4688	0	0									0
IPR001261	ArgE_dapE	IPR002933	Peptidase_M20	24.4664	0	0	H							E	2
IPR006691	GyrA/parC_pinwhl	IPR013758	Topo_IIA_A/C_ab	24.4662	0	0								E	1
IPR013030	TopoI_DNA-bd_mixed-a/b_euk	IPR013499	TopoI_C_euk	24.463	0	0	H				Y				2
IPR001723	Str_hrmn_rcpt	IPR001723	Str_hrmn_rcpt	24.4619	0	0	H	M	D	C					4
IPR003594	ATP_bd_ATPase	IPR009082	His_kin_homodim	24.4617	0	0					Y		A	E	3
IPR011644	Heme_no_bd	IPR011644	Heme_no_bd	24.461	1	0	H								1
IPR000307	Ribosomal_S16	IPR000630	Ribosomal_S8	24.4606	0	1					Y				1
IPR001818	Pept_M10A_M12B	IPR006026	Peptidase_M	24.4579	0	0	H	M							2
IPR000438	ACoACC_transB	IPR011762	COA_CT_N	24.4572	0	0									0
IPR002288	Topo_IIA_B_C	IPR013757	Topo_IIA_A_a	24.4558	0	0								E	1
IPR001844	Chaprnin_Cpn60	IPR002423	Cpn60/TCP-1	24.4511	0	0	H	M	D		Y			E	5
IPR011263	RNAP_RpoA_D_Rpb3	IPR011773	RpoA	24.4486	0	0								E	1
IPR000722	RNA_pol_A	IPR015712	RNA_pol_I_sub2	24.4479	0	0	H				Y				2
IPR006164	DNA_helicase_ATP-dep_Ku	IPR011210	DNA_helicase_ATP-dep_Ku80	24.4431	0	0				C			A		2
IPR000536	Nucl_hrmn_rcpt_lig-bd_core	IPR012287	Homeodomain-rel	24.4356	0	0	H	M	D	C					4
IPR004487	ClpX	IPR004487	ClpX	24.4342	0	0								E	1
IPR003177	Cyt_c_oxidase_7a_su	IPR004202	COX7C	24.4333	1	1									0
IPR003617	TFIIS/CRSP70_N_sub	IPR014765	TFIIS/CRSP70_N	24.4299	0	0	H								1
IPR010526	Na_trans_assoc	IPR010526	Na_trans_assoc	24.4265	0	0	H								1
IPR007740	Img2	IPR010729	Ribosomal_L47_M	24.4243	0	0					Y				1
IPR001837	Adenylate_cyc_assoc_CAP	IPR013992	Adenylate_cyc_assoc_CAP_N	24.4218	0	0	H				Y				2
IPR001005	SANT_DNA-bd	IPR005818	Histone_H1/H5	24.4191	0	0	H						A		2
IPR000883	COX1	IPR002124	COX5B	24.4175	1	1									0
IPR001932	PP2C-related	IPR015655	PP2C	24.4158	0	0	H				Y				2
IPR007081	RNA_pol_Rpb1_5	IPR011773	RpoA	24.4131	0	0									0
IPR012828	PFKA_ATP	IPR015913	Phosphofructokinase_core	24.4126	0	0								E	1
IPR015624	Tyr-tRNA-synth_Ib_arc/euk	IPR015624	Tyr-tRNA-synth_Ib_arc/euk	24.4105	0	0									0
IPR011539	RHD	IPR011539	RHD	24.4094	1	0	H	M	D						3
IPR004160	Transl_elong_EFTu/EF1A_C	IPR009001	Transl_elong_EF1A/Init_IF2_C	24.4037	0	0	H			C	Y				3
IPR000722	RNA_pol_A	IPR006592	RNA_pol_N	24.4019	0	0					Y				1
IPR003204	Cyt_c_ox5A	IPR004203	COX4	24.3987	1	1									0
IPR008267	Malate_DH	IPR008267	Malate_DH	24.3963	0	0	H								1
IPR000700	PAS-assoc_C	IPR000700	PAS-assoc_C	24.39	0	0								E	1
IPR002547	tRNA_bd	IPR005121	Fdx_AntiC_bd	24.3888	0	0								E	1
IPR007081	RNA_pol_Rpb1_5	IPR007641	RNA_pol_Rpb2_7	24.3872	1	0	H				Y				2
IPR011761	ATP-grasp	IPR013816	ATP_grasp_subdomain_2	24.3871	0	0	H				Y	P		E	4
IPR001341	Asp_kin_reg	IPR012150	Asp_kin	24.3854	0	0							A		1
IPR007644	RNA_pol_bsu_protrusion	IPR007644	RNA_pol_bsu_protrusion	24.3852	0	0	H				Y				2
IPR002178	PTS_EIIA_2	IPR008731	PTS_PEP_utilis_N	24.3849	0	0								E	1
IPR000337	GPCR_Mgr	IPR011500	NCD3G_GPCR	24.3829	0	0	H								1
IPR001017	Dehydrogenase_E1	IPR001017	Dehydrogenase_E1	24.3807	1	0	H				Y				2
IPR002474	CP_synthsmall	IPR005481	CPase_L_N	24.38	0	0	H				Y	P		E	4
IPR001134	Netrin_C	IPR002890	A2M_N	24.3799	0	0	H								1
IPR004204	COX6C	IPR008433	COX7B	24.3778	1	1									0
IPR008336	TopoI_DNA_bd_euk	IPR013499	TopoI_C_euk	24.3776	0	0	H				Y				2
IPR011700	bZIP_2	IPR013088	Znf_NHR/GATA	24.3773	0	0	H	M							2
IPR011060	RibP_bd_barrel	IPR013785	Aldolase_TIM	24.377	0	0	H				Y			E	3
IPR000039	Ribosomal_L18e	IPR001141	Ribosomal_L27e	24.3725	0	1					Y				1
IPR002337	Haemoglobin_b	IPR012292	Globin	24.372	0	0	H								1
IPR001867	Trans_reg_C	IPR011006	CheY_like	24.3673	0	0								E	1
IPR011127	Dala_Dala_lig_N	IPR013816	ATP_grasp_subdomain_2	24.3662	0	0								E	1
IPR000583	GATase_2	IPR002932	Glu_synth_centr_C	24.3652	1	0					Y				1
IPR006801	ApoA-II	IPR006801	ApoA-II	24.3607	1	1	H								1
IPR011096	Propep_M4_M36	IPR013832	Peptidase_M4/M36	24.3579	0	0									0
IPR000883	COX1	IPR008433	COX7B	24.3579	1	1									0
IPR004823	TAF_TATA_bd	IPR004823	TAF_TATA_bd	24.3546	0	0	H				Y		A		3
IPR002777	PFD_beta_like	IPR002777	PFD_beta_like	24.3544	0	0	H				Y				2
IPR001957	Bac_DnaA	IPR001957	Bac_DnaA	24.3542	0	0								E	1
IPR003340	TF_B3	IPR011525	AuxIAA_ARF_dimer	24.3541	0	0							A		1
IPR001599	MacrogloblnA2	IPR011626	A2M_comp	24.3527	0	0	H								1
IPR007235	Glyco_tran_28_C	IPR007235	Glyco_tran_28_C	24.3487	1	1					Y			E	2
IPR006592	RNA_pol_N	IPR007645	RNA_pol_Rpb2_3	24.3448	0	0	H				Y				2
IPR000576	LacY_symport	IPR007114	MFS	24.3446	0	0								E	1
IPR000305	UvrC_N	IPR010994	RuvA_2_like	24.3434	0	0									0
IPR001048	Asp/Glu/Uridylate_kinase	IPR005106	Hmsr_DH_NAD_bd	24.3422	0	0								E	1
IPR012347	Ferritin_rel	IPR012347	Ferritin_rel	24.342	0	1	H	M	D	C				E	5
IPR006139	2_Hacid_DH	IPR006139	2_Hacid_DH	24.3402	1	0	H				Y			E	3
IPR003074	1Cnucl_rcpt	IPR003077	1Cnucl_rcpt_G	24.3374	0	0	H								1
IPR001732	UDP-Glc/GDP-Man_DH_N	IPR014026	UDP-Glc/GDP-Man_DH_dimer	24.3338	1	0				C					1
IPR003078	Rtnoid_rcpt	IPR013088	Znf_NHR/GATA	24.3312	0	0	H								1
IPR001067	Nuc_translocat	IPR011598	HLH_DNA_bd	24.3267	0	0	H	M	D						3
IPR003175	CDI	IPR003175	CDI	24.3265	0	1	H								1
IPR004373	PrfA	IPR005139	PCRF	24.3254	0	0									0
IPR010994	RuvA_2_like	IPR011335	Restrict_endonuc_II-like_core	24.3245	0	0			D	C					2
IPR000200	Peptidase_C10	IPR000200	Peptidase_C10	24.3241	1	1									0
IPR000706	AGPR_act_site	IPR006855	DUF619	24.3192	0	0					Y				1
IPR007080	RNA_pol_Rpb1_1	IPR011773	RpoA	24.3187	0	0									0
IPR006099	MMCoA_mutase_a/b_cat	IPR006158	Cbl-bd	24.3175	1	0	H								1
IPR007282	NOT	IPR007282	NOT	24.3163	0	0	H			C	Y				3
IPR011065	Kunitz_like	IPR012500	Toxin_trans	24.3121	0	0									0
IPR011273	Malate_DH_pln	IPR011273	Malate_DH_pln	24.3076	0	0									0
IPR006083	PRK_URK	IPR006083	PRK_URK	24.3047	1	0	H				Y			E	3
IPR013482	Molyb_mobA	IPR013482	Molyb_mobA	24.3043	0	1								E	1
IPR008946	Nucl_hrmn_rcpt_lig_bd	IPR012287	Homeodomain-rel	24.3036	0	0	H	M	D	C					4
IPR011708	DNA_pol3_alpha	IPR013520	Exonuc_X-T	24.2954	0	0								E	1
IPR001697	Pyr_Knase	IPR011037	Pyrv_Knase_b-brl-like	24.2952	0	0	H				Y			E	3
IPR000722	RNA_pol_A	IPR010243	RNA_pol_B_sub	24.2937	0	0									0
IPR010137	Lipid_A_lpxA	IPR010137	Lipid_A_lpxA	24.2898	0	0									0
IPR002019	Urease_beta	IPR011059	Metal-dep_hydro_comp	24.2892	0	0									0
IPR014027	UDP-Glc/GDP-Man_DH_C	IPR014027	UDP-Glc/GDP-Man_DH_C	24.2884	1	0				C					1
IPR001608	Ala_racemase_N	IPR009006	Racem_decarbox_C	24.2869	0	0									0
IPR001057	Glu_5kinase	IPR001057	Glu_5kinase	24.2868	0	0					Y				1
IPR004013	PHP_C	IPR013520	Exonuc_X-T	24.2839	0	0								E	1
IPR001889	Herpes_TK	IPR001889	Herpes_TK	24.2829	1	0									0
IPR007581	Endonuc_V	IPR007581	Endonuc_V	24.2826	0	1								E	1
IPR014026	UDP-Glc/GDP-Man_DH_dimer	IPR014360	UDP-Glc/GDP-Man_DH	24.2799	0	0				C					1
IPR006592	RNA_pol_N	IPR011773	RpoA	24.2778	0	0									0
IPR000971	Globin_subset	IPR002339	Haemoglobin_pi	24.2774	0	0	H	M							2
IPR002026	Urease_gamma_reg	IPR011059	Metal-dep_hydro_comp	24.2754	0	0									0
IPR002314	aa-tRNA-synt_IIb	IPR012947	tRNA_SAD	24.2753	1	0	H							E	2
IPR001457	Oxidored_q3	IPR001750	Oxidored_q1	24.2691	0	0									0
IPR006143	HlyD	IPR006143	HlyD	24.2668	1	0								E	1
IPR002678	interacting_NIF3	IPR002678	interacting_NIF3	24.2641	0	1	H		D		Y			E	4
IPR000352	Pep_rel_factor_I	IPR012086	Release_factor	24.2629	0	0								E	1
IPR001948	Peptidase_M18	IPR001948	Peptidase_M18	24.2616	0	1				C	Y				2
IPR003143	Cyt_d1_haem	IPR003143	Cyt_d1_haem	24.2547	1	0									0
IPR006805	Anth_synth_I_N	IPR015890	Chorismate-bd_C	24.2525	1	0					Y			E	2
IPR001808	HTH_Crp	IPR001808	HTH_Crp	24.2521	0	0								E	1
IPR000829	DAGK_prokar	IPR000829	DAGK_prokar	24.2503	0	0									0
IPR003313	AraC_bd	IPR009057	Homeodomain_like	24.2493	0	0								E	1
IPR008288	NAD_ADPRT	IPR008288	NAD_ADPRT	24.2393	0	0	H								1
IPR008332	MethylG_mtfrase	IPR014048	MethylDNA_cys_mtrans_DNA_bd	24.2372	1	0	H							E	2
IPR002779	AdoCbl_synth_CblAdoTrfase	IPR009194	AdoCbl_synth_CblAdoTrfase_EutT	24.2362	0	0									0
IPR001456	Peptidase_C6	IPR001730	Peptidase_C4	24.2313	0	0									0
IPR001730	Peptidase_C4	IPR002540	Pept_S30_Poty_P1	24.2305	0	0									0
IPR012287	Homeodomain-rel	IPR013087	Znf_C2H2/integrase_DNA-bd	24.2303	0	0	H		D		Y				3
IPR001342	Homoser_DH_cat	IPR005106	Hmsr_DH_NAD_bd	24.2241	1	0					Y			E	2
IPR003205	Cyt_c_oxidase_8	IPR004203	COX4	24.2219	1	1									0
IPR007083	RNA_pol_Rpb1_4	IPR007083	RNA_pol_Rpb1_4	24.2209	0	0					Y				1
IPR002545	CheW	IPR002545	CheW	24.2203	0	1								E	1
IPR006033	AsnASEI	IPR006033	AsnASEI	24.2184	0	0								E	1
IPR007639	Gln-tRNA-synth_Ic_RNA-bd_1	IPR011035	Ribosomal_L25rel	24.2124	0	0					Y				1
IPR004827	TF_bZIP	IPR009057	Homeodomain_like	24.2099	0	0	H	M	D		Y				4
IPR014026	UDP-Glc/GDP-Man_DH_dimer	IPR014028	UDP-Glc/GDP-Man_DH_dimer/sb-bd	24.2061	0	0				C					1
IPR004360	Glyas_bleo_dOase	IPR005956	HPP_dOase	24.2061	0	0									0
IPR004855	TFIIA_asu/bsu	IPR009088	TFIIA_b-brl	24.2053	0	0	H	M	D		Y				4
IPR007094	RNA_pol_PSvir	IPR009003	Pept_Ser_Cys	24.2037	0	0									0
IPR000032	PTS_HPr_protein	IPR000121	PEP_utilizers	24.2031	0	0								E	1
IPR001059	Transl_elong_P/YeiP_cen	IPR011768	Transl_elong_EFP	24.2021	0	0									0
IPR001163	LSM_snRNP_core	IPR006649	Euk_arc_LSM_core	24.2	0	0	H	M	D	C	Y				5
IPR000259	Fimbrial	IPR008966	Adhesion_bac	24.1991	0	0								E	1
IPR004547	NagB	IPR004547	NagB	24.1971	0	0	H							E	2
IPR001356	Homeobox	IPR001628	Znf_hrmn_rcpt	24.1959	0	0	H	M	D	C					4
IPR001353	Proteasome_A_B	IPR005937	26S_proteasome_P45	24.1957	0	0	H			C	Y		A		4
IPR004166	MHCK_EF2_kinase	IPR004166	MHCK_EF2_kinase	24.194	1	0	H	M							2
IPR006211	Furin-like	IPR006211	Furin-like	24.1905	1	0	H								1
IPR000583	GATase_2	IPR002489	Glu_synthase_C	24.1901	1	0					Y				1
IPR001732	UDP-Glc/GDP-Man_DH_N	IPR008927	6DGDH_C_like	24.1897	0	0				C					1
IPR012671	T3SS_YscE	IPR012671	T3SS_YscE	24.1875	0	0									0
IPR001456	Peptidase_C6	IPR002540	Pept_S30_Poty_P1	24.1864	0	0									0
IPR001048	Asp/Glu/Uridylate_kinase	IPR001057	Glu_5kinase	24.1862	0	0					Y				1
IPR002208	SecY	IPR004692	SecG	24.186	0	0									0
IPR001667	Pesterase_RecJ	IPR001667	Pesterase_RecJ	24.1803	1	0	H							E	2
IPR011203	Matn_vWA	IPR011203	Matn_vWA	24.1802	0	0	H								1
IPR001533	Trans_pterinDh	IPR001533	Trans_pterinDh	24.1793	1	1	H	M			Y				3
IPR000383	Peptidase_S15	IPR000383	Peptidase_S15	24.1788	1	0									0
IPR000212	DNA_helicase_UvrD/REP	IPR000212	DNA_helicase_UvrD/REP	24.1778	1	1								E	1
IPR001356	Homeobox	IPR003654	Homeo_OAR	24.1749	0	0	H	M							2
IPR011395	Alpha-glucuronds	IPR011395	Alpha-glucuronds	24.1749	0	0									0
IPR015008	Rho_bd	IPR015008	Rho_bd	24.1686	1	1	H								1
IPR002320	Thr-tRNA-synth_IIa	IPR004095	TGS	24.1675	0	0								E	1
IPR003571	Snake_toxin	IPR003571	Snake_toxin	24.1666	1	1									0
IPR004364	aa-tRNA-synt_II	IPR004364	aa-tRNA-synt_II	24.1647	1	0					Y			E	2
IPR001750	Oxidored_q1	IPR010227	NDH_I_M	24.1552	0	0									0
IPR005234	ScpB	IPR011991	Wing_hlx_DNA_bd	24.1504	0	0									0
IPR000932	PS_antenna_like	IPR005869	PSII_PsbC	24.1489	0	0									0
IPR011344	Single_strand_bd	IPR011344	Single_strand_bd	24.1452	0	0	H							E	2
IPR007120	RNA_pol_Rpb2_6	IPR011773	RpoA	24.1431	0	0									0
IPR004534	SelA_trans	IPR004534	SelA_trans	24.139	0	0								E	1
IPR000074	ApoA1_A4_E	IPR013326	ApoA/E_ApoLp	24.1373	0	0	H								1
IPR005956	HPP_dOase	IPR005956	HPP_dOase	24.1351	0	0									0
IPR001356	Homeobox	IPR002100	TF_MADSbox	24.1325	1	0	H	M			Y				3
IPR000524	HTH_GntR	IPR011663	UTRA	24.1309	0	0								E	1
IPR000456	Ribosomal_L17	IPR001971	Ribosomal_S11	24.1276	0	0					Y				1
IPR001268	NADH_DH_30kDa	IPR001501	Ni-dep_hyd_lsu	24.1254	0	0								E	1
IPR003957	CBFA_NFYB_topo	IPR009072	Histone-fold	24.1167	0	0	H		D	C	Y				4
IPR000801	Esterase_put	IPR014186	S-formylglutathione_hydrol	24.1166	0	0					Y				1
IPR000923	BlueCu_1	IPR003246	Azurin	24.1151	0	0									0
IPR001241	Topo_IIA_B/N	IPR001241	Topo_IIA_B/N	24.115	0	0	H				Y			E	3
IPR000456	Ribosomal_L17	IPR002677	Ribosomal_L32p	24.1128	1	1								E	1
IPR001005	SANT_DNA-bd	IPR012287	Homeodomain-rel	24.1126	0	0	H		D	C	Y		A		5
IPR002205	Topo_IIA_A/C	IPR011558	Topo_IIA_B_cons	24.1121	0	0	H				Y			E	3
IPR000114	Ribosomal_L16	IPR001684	Ribosomal_L27	24.1114	1	1					Y			E	2
IPR001950	TIF_SUI1	IPR001950	TIF_SUI1	24.1089	0	0			D		Y			E	3
IPR004374	PrfB	IPR005139	PCRF	24.1087	0	0								E	1
IPR004105	H-kinase_dim	IPR004105	H-kinase_dim	24.1085	1	0								E	1
IPR015911	Phosphoglycerate_kinase_N-m	IPR015911	Phosphoglycerate_kinase_N-m	24.1063	0	0					Y				1
IPR001844	Chaprnin_Cpn60	IPR008950	GroEL-ATPase	24.1037	0	0	H	M	D		Y			E	5
IPR010982	Lambda_DNA-bd	IPR010982	Lambda_DNA-bd	24.1035	0	0	H	M	D					E	4
IPR009018	Signal_recog_particle_SRP9/14	IPR009018	Signal_recog_particle_SRP9/14	24.1	0	0	H								1
IPR002288	Topo_IIA_B_C	IPR011557	GyrB	24.0981	0	0								E	1
IPR009088	TFIIA_b-brl	IPR015871	TFIIA_gsu_C	24.096	0	0	H		D		Y				3
IPR012795	Lysidine-tRNA-synth_N	IPR012795	Lysidine-tRNA-synth_N	24.0955	0	0									0
IPR000568	ATPase_F0_A	IPR000711	ATPase_F1_OSCP/d	24.0941	0	1					Y				1
IPR001367	HTH_DtxR	IPR008988	Transcr_rep_C	24.0936	0	0									0
IPR014030	Ketoacyl_synth_N	IPR014043	Acyl_transferase	24.0899	0	0	H				Y				2
IPR003193	Rib_hydrolayse	IPR003193	Rib_hydrolayse	24.0881	1	1	H								1
IPR001501	Ni-dep_hyd_lsu	IPR001821	NiFe_hyd_ssu	24.0867	0	0								E	1
IPR004495	Met-tRNA-synth_Ia_bsu_C	IPR004495	Met-tRNA-synth_Ia_bsu_C	24.0848	0	0									0
IPR002684	Biotin_synth	IPR002684	Biotin_synth	24.0839	0	0								E	1
IPR002759	RNase_P_related	IPR002759	RNase_P_related	24.0803	1	1	H								1
IPR000039	Ribosomal_L18e	IPR001593	Ribosomal_S3AE	24.0793	0	1					Y				1
IPR014711	TopoI_cat_a-hlx-sub_euk	IPR014711	TopoI_cat_a-hlx-sub_euk	24.0792	0	0	H				Y				2
IPR002339	Haemoglobin_pi	IPR012292	Globin	24.0759	0	0	H	M							2
IPR001134	Netrin_C	IPR011625	A2M_N_2	24.0753	0	0	H								1
IPR006409	G3P_cytidyltrfase	IPR006409	G3P_cytidyltrfase	24.0738	0	0									0
IPR011075	Tet_transcr_reg_TetR-rel_C	IPR011075	Tet_transcr_reg_TetR-rel_C	24.0727	0	0								E	1
IPR002197	HTH_Fis	IPR012318	HTH_CRP_2	24.0638	0	0									0
IPR008927	6DGDH_C_like	IPR014028	UDP-Glc/GDP-Man_DH_dimer/sb-bd	24.0622	0	0				C					1
IPR013515	Phytochrome_Cr	IPR013654	PAS_2	24.0605	0	0							A		1
IPR007642	RNA_pol_Rpb2_2	IPR007642	RNA_pol_Rpb2_2	24.0603	0	0	H				Y				2
IPR010073	FGAM_synth	IPR010073	FGAM_synth	24.0601	0	0					Y				1
IPR003308	Integrase_Zn-bd_N	IPR010661	RVT_thumb	24.0561	0	0									0
IPR003205	Cyt_c_oxidase_8	IPR004202	COX7C	24.0547	1	1									0
IPR009976	Sec10	IPR009976	Sec10	24.0478	0	0			D						1
IPR015804	Cys-tRNA-synt_Ia_C	IPR015804	Cys-tRNA-synt_Ia_C	24.0469	0	0								E	1
IPR011851	Na_Pro_sym	IPR011851	Na_Pro_sym	24.0424	0	0								E	1
IPR004529	Phe-tRNA-synth_IIc_asu	IPR004529	Phe-tRNA-synth_IIc_asu	24.0419	0	0								E	1
IPR007022	SIP1	IPR007022	SIP1	24.0366	0	1	H								1
IPR001648	Ribosomal_S18	IPR001971	Ribosomal_S11	24.0342	1	1					Y			E	2
IPR003439	ABC_transp_like	IPR013563	Oligopep_ABC_C	24.0329	0	0								E	1
IPR000837	Leuzip_Fos	IPR011700	bZIP_2	24.0321	0	0	H								1
IPR001570	Peptidase_M4_C	IPR011096	Propep_M4_M36	24.0303	0	0									0
IPR013249	RNA_pol_sigma_70_r4_t2	IPR014284	RNA_pol_sigma-70	24.0301	0	0								E	1
IPR007644	RNA_pol_bsu_protrusion	IPR011773	RpoA	24.0298	0	0									0
IPR007627	RNA_pol_sigma70_r2	IPR013249	RNA_pol_sigma_70_r4_t2	24.0293	0	0								E	1
IPR002303	Val-tRNA_synth_Ia	IPR002303	Val-tRNA_synth_Ia	24.0286	0	0					Y			E	2
IPR006547	Nit_reduct_beta	IPR006547	Nit_reduct_beta	24.0272	0	0								E	1
IPR007197	Radical_SAM	IPR010723	HemN_C	24.027	1	0								E	1
IPR009000	Transl_elong_init/rib_B-barrel	IPR009001	Transl_elong_EF1A/Init_IF2_C	24.0247	0	0	H			C	Y			E	4
IPR001433	Oxred_FAD_NAD_bd	IPR003097	FAD_bd	24.0245	1	0	H	M							2
IPR002320	Thr-tRNA-synth_IIa	IPR002320	Thr-tRNA-synth_IIa	24.0236	0	0								E	1
IPR001342	Homoser_DH_cat	IPR002912	ACT_bd	24.0202	0	0								E	1
IPR012491	Rec10_Red1	IPR012491	Rec10_Red1	24.0188	0	0					Y				1
IPR008733	PEX11	IPR008733	PEX11	24.0182	0	1					Y				1
IPR008867	ThiG	IPR013785	Aldolase_TIM	24.0157	0	0								E	1
IPR011348	17beta_DH	IPR011348	17beta_DH	24.014	0	0	H								1
IPR000883	COX1	IPR003177	Cyt_c_oxidase_7a_su	24.0137	1	1									0
IPR007167	Fe-transptr_FeoA	IPR008988	Transcr_rep_C	24.0111	0	0									0
IPR005478	BacTransketolase	IPR005478	BacTransketolase	24.0085	0	0	H				Y			E	3
IPR008930	Terp_cyc_toroid	IPR011626	A2M_comp	24.0059	0	0	H								1
IPR004541	Transl_elong_EFTu/EF1A_bac/org	IPR005225	Small_GTP_bd	24.0044	0	0								E	1
IPR001757	ATPase_P	IPR001802	HG_scavenger	24.0042	0	0	H								1
IPR003607	Met-dep_phosphohydro_HD	IPR012676	TGS-like	24.0036	0	0								E	1
IPR014026	UDP-Glc/GDP-Man_DH_dimer	IPR014027	UDP-Glc/GDP-Man_DH_C	24.0024	1	0				C					1
IPR000905	Peptidase_M22	IPR009180	Pept_M22_Osialgl	24.0023	0	0					Y			E	2
IPR009057	Homeodomain_like	IPR013088	Znf_NHR/GATA	24.0019	0	0	H	M	D	C					4
IPR009080	tRNAsyn_1a_bd	IPR015804	Cys-tRNA-synt_Ia_C	24.001	0	0								E	1
IPR006201	Neur_channel	IPR006201	Neur_channel	23.9994	0	0	H		D	C					3
IPR009088	TFIIA_b-brl	IPR013028	TFIIA_asu_N	23.9986	0	0	H	M	D		Y				4
IPR001092	HLH_basic	IPR003523	TF_COE	23.9971	0	0	H		D						2
IPR004481	K_NaCaexchng	IPR004837	NaCa_Exmemb	23.9956	0	0	H								1
IPR000991	GATase_1	IPR011761	ATP-grasp	23.995	0	0	H				Y	P		E	4
IPR003308	Integrase_Zn-bd_N	IPR010659	RVT_connect	23.9925	0	0									0
IPR001628	Znf_hrmn_rcpt	IPR003077	1Cnucl_rcpt_G	23.9909	0	0	H								1
IPR001349	COX6A	IPR003213	Cyt_c_oxidase_6B	23.984	1	1									0
IPR000038	Cell_Div_GTP_bd	IPR000038	Cell_Div_GTP_bd	23.9817	0	1	H		D		Y				3
IPR012582	NUC194	IPR012582	NUC194	23.9802	0	0	H								1
IPR000330	SNF2_N	IPR000953	Chromo	23.9796	0	0	H				Y	P			3
IPR002375	Pr/py_rp_transf	IPR005946	RibP_Ppkin	23.9795	0	0									0
IPR001957	Bac_DnaA	IPR010921	Trp_repress_rep	23.9793	0	0								E	1
IPR013790	Dwarfin	IPR013790	Dwarfin	23.9782	0	0	H	M	D	C					4
IPR001351	Ribosomal_S3_C	IPR004088	KH_type_1	23.9752	0	0					Y				1
IPR002547	tRNA_bd	IPR005146	B3_4	23.974	1	0								E	1
IPR013912	Adenylate_cyc_assoc_CAP_C	IPR013992	Adenylate_cyc_assoc_CAP_N	23.9722	0	0	H				Y				2
IPR011558	Topo_IIA_B_cons	IPR013758	Topo_IIA_A/C_ab	23.9703	0	0	H				Y			E	3
IPR002337	Haemoglobin_b	IPR009050	Globin_like	23.97	0	0	H	M							2
IPR010223	MinD_bact	IPR010223	MinD_bact	23.9688	0	0									0
IPR003753	Exonuc_VII_L	IPR003761	Exonuc_VII_S	23.9686	0	0									0
IPR002527	Pico_P2B	IPR007094	RNA_pol_PSvir	23.9678	0	0									0
IPR002218	GIDA	IPR002218	GIDA	23.9659	0	0					Y				1
IPR002527	Pico_P2B	IPR004004	Helicase/Pol/Pept_Calicivir	23.9625	0	0									0
IPR011890	SMC_prok_B	IPR011890	SMC_prok_B	23.9622	0	0									0
IPR011598	HLH_DNA_bd	IPR015660	ASH	23.9615	0	0	H	M	D						3
IPR000394	RNA_pol_sigma_54	IPR007046	RNA_pol_sigma_54_core-bd	23.9566	0	0								E	1
IPR000535	MSP	IPR008962	PapD-like	23.9565	0	0	H			C	Y				3
IPR000121	PEP_utilizers	IPR015813	Pyrv/PenolPyrv_Kinase_cat	23.9535	0	0								E	1
IPR000157	TIR	IPR015621	IL1-receptor	23.9532	0	0	H	M							2
IPR003720	ThiI	IPR004114	THUMP	23.9519	0	0									0
IPR007863	Peptidase_M16_C	IPR007863	Peptidase_M16_C	23.9514	1	0	H				Y		A		3
IPR001482	GSPII_E	IPR003439	ABC_transp_like	23.9501	0	0								E	1
IPR008336	TopoI_DNA_bd_euk	IPR013500	TopoI_cat_euk	23.9488	1	0	H				Y				2
IPR010345	IL17	IPR010345	IL17	23.9486	1	1	H								1
IPR013968	KR	IPR014043	Acyl_transferase	23.9463	0	0									0
IPR003540	Binary_toxinA	IPR003540	Binary_toxinA	23.9427	1	0									0
IPR006692	Coatomer_WD-assoc_reg	IPR006692	Coatomer_WD-assoc_reg	23.941	0	0	H				Y				2
IPR001787	Ribosomal_L21p	IPR001911	Ribosomal_S21	23.9354	0	1									0
IPR000158	FtsZ	IPR003008	Tubulin_FtsZ	23.9353	0	0	H		D	C	Y				4
IPR008153	Clathrin_g-adaptin_app	IPR008153	Clathrin_g-adaptin_app	23.9331	0	0	H	M			Y				3
IPR000217	Tubulin	IPR000217	Tubulin	23.9328	0	0	H		D	C	Y				4
IPR001269	Du_synth	IPR001269	Du_synth	23.932	0	0								E	1
IPR001482	GSPII_E	IPR001482	GSPII_E	23.9275	1	0					Y			E	2
IPR000788	Ribncl_red_lg_C	IPR013509	Ribncl_red_lg_N	23.9261	1	0	H				Y			E	3
IPR013030	TopoI_DNA-bd_mixed-a/b_euk	IPR013500	TopoI_cat_euk	23.9257	0	0	H				Y				2
IPR000545	Lactalbumin	IPR000545	Lactalbumin	23.9254	0	0	H	M							2
IPR004815	Pept_S16_lon	IPR008269	Pept_S16_C	23.9249	0	0					Y			E	2
IPR000456	Ribosomal_L17	IPR001787	Ribosomal_L21p	23.9236	0	1								E	1
IPR002961	TNF_C	IPR006052	TNF_family	23.9207	0	0	H								1
IPR001208	MCM	IPR009057	Homeodomain_like	23.9166	0	0	H				Y	P		E	4
IPR011615	p53_DNA_bd	IPR011615	p53_DNA_bd	23.9153	1	0	H	M							2
IPR012135	DHO_DH_1_2	IPR012135	DHO_DH_1_2	23.9147	0	0									0
IPR004827	TF_bZIP	IPR008917	Euk_TF_DNA_bd	23.9139	0	0	H	M	D						3
IPR001610	PAC	IPR004090	Chemotax_Me-accpt/His_kin	23.9121	0	0								E	1
IPR000706	AGPR_act_site	IPR000706	AGPR_act_site	23.9113	0	0							A		1
IPR001830	Glyco_trans_20	IPR001830	Glyco_trans_20	23.9069	1	0					Y			E	2
IPR013832	Peptidase_M4/M36	IPR013856	Peptidase_M4	23.9013	0	0									0
IPR010107	Glu_decarb_GAD	IPR010107	Glu_decarb_GAD	23.8996	0	0								E	1
IPR001630	Leuzip_CREB	IPR003102	pKID	23.8971	0	0	H								1
IPR001441	UPP_synth	IPR001441	UPP_synth	23.8944	1	1								E	1
IPR000047	HTH_lambrepressr	IPR001356	Homeobox	23.8898	0	0	H	M	D	C	Y				5
IPR000341	PI3K_ras_bd	IPR001263	PI3Ka	23.8877	1	0	H								1
IPR008832	Signal_recog_particle_SRP9	IPR009018	Signal_recog_particle_SRP9/14	23.8858	0	0	H								1
IPR002912	ACT_bd	IPR004095	TGS	23.8852	0	0									0
IPR004875	CENP-B	IPR012287	Homeodomain-rel	23.8825	0	0	H								1
IPR005542	PBX	IPR009057	Homeodomain_like	23.8792	0	0	H	M	D	C					4
IPR006163	Phsphopanteth_bd	IPR009081	ACP_like	23.8781	0	0					Y				1
IPR009088	TFIIA_b-brl	IPR015872	TFIIA_gsu_N	23.8766	0	0	H		D		Y				3
IPR013118	Mannitol_DH_C	IPR013131	Mannitol_DH_rossman_N	23.8765	1	0								E	1
IPR013799	STAT_protein_interaction	IPR013799	STAT_protein_interaction	23.8738	0	0	H								1
IPR001247	ExoRNase_PH_dom1	IPR001247	ExoRNase_PH_dom1	23.8717	1	0	H		D		Y			E	4
IPR001159	Ds_RNA_bd	IPR005034	DUF283	23.866	0	0	H		D				A		3
IPR000056	Ribul_P_3_epim	IPR000056	Ribul_P_3_epim	23.8653	1	0	H								1
IPR000679	Znf_GATA	IPR009057	Homeodomain_like	23.8569	0	0	H	M	D						3
IPR000818	TEA/ATTS	IPR002100	TF_MADSbox	23.8568	0	0	H								1
IPR000375	Dynamin_central	IPR003130	GED	23.8556	0	0	H			C	Y				3
IPR000233	Cadherin_C_term	IPR000233	Cadherin_C_term	23.854	0	0	H	M							2
IPR003156	Pesterase_DHHA1	IPR012947	tRNA_SAD	23.8514	0	0								E	1
IPR002872	Proline_DH	IPR002872	Proline_DH	23.8488	0	0								E	1
IPR014727	TopoI_cat_a/b-sub_euk	IPR014727	TopoI_cat_a/b-sub_euk	23.8487	0	0	H				Y				2
IPR004188	Phe-tRNA_synth_II_N	IPR004188	Phe-tRNA_synth_II_N	23.8474	0	0								E	1
IPR005027	Glyco_trans_43	IPR005027	Glyco_trans_43	23.8451	1	0	H								1
IPR005882	GlmU	IPR005882	GlmU	23.8431	0	0								E	1
IPR004887	Glutathione_synth_subst-bd_euk	IPR004887	Glutathione_synth_subst-bd_euk	23.8404	0	0	H				Y				2
IPR001208	MCM	IPR003395	SMC_N	23.8402	0	0	H								1
IPR001789	Response_reg	IPR002197	HTH_Fis	23.8393	0	0					Y			E	2
IPR010243	RNA_pol_B_sub	IPR011261	RNAP_dimersation	23.8392	0	0									0
IPR004535	Transl_elong_SelB	IPR015190	Elong_fac_SelB-wing-hlx_typ-2	23.8319	0	0								E	1
IPR000640	Transl_elong_EFG/EF2_C	IPR000795	ProtSyn_GTP_bd	23.8292	1	0	H				Y			E	3
IPR003077	1Cnucl_rcpt_G	IPR008946	Nucl_hrmn_rcpt_lig_bd	23.8292	0	0	H								1
IPR001326	Transl_elong_EF1B_B/D_C	IPR014038	Transl_elong_EF1B_B/D_G_exch	23.8283	0	0	H								1
IPR002069	IFN-gamma	IPR012351	4_helix_cytokine_core	23.8281	0	0	H								1
IPR000456	Ribosomal_L17	IPR001911	Ribosomal_S21	23.8241	0	1									0
IPR013968	KR	IPR014031	Ketoacyl_synth_C	23.8236	0	0									0
IPR008966	Adhesion_bac	IPR014779	Fimbrial_C	23.8226	0	0								E	1
IPR006468	NarG	IPR006547	Nit_reduct_beta	23.8203	0	0								E	1
IPR003091	K_channel	IPR003948	KCNQ3_channel	23.82	0	0	H								1
IPR004130	DUF_ATP_bd	IPR004130	DUF_ATP_bd	23.818	0	0			D	C	Y				3
IPR001227	Ac_transferase_reg	IPR013968	KR	23.8149	0	0									0
IPR001584	Integrase_cat-core	IPR001878	Znf_CCHC	23.8139	0	0					Y				1
IPR001584	Integrase_cat-core	IPR010661	RVT_thumb	23.8127	0	0									0
IPR000849	GlpT_transporter	IPR011701	MFS_1	23.8126	0	0									0
IPR010243	RNA_pol_B_sub	IPR011263	RNAP_RpoA_D_Rpb3	23.8102	0	0									0
IPR002318	Ala-tRNA-synth_IIc	IPR002318	Ala-tRNA-synth_IIc	23.804	1	0								E	1
IPR000794	Ketoacyl_synth	IPR013968	KR	23.8037	0	0									0
IPR006278	SoxB	IPR006279	SoxD	23.8025	0	0									0
IPR007022	SIP1	IPR009422	Gemin6	23.8008	0	1	H								1
IPR002387	Plastocyanin	IPR002387	Plastocyanin	23.7994	0	0									0
IPR002308	Cys-tRNA-synth_1a	IPR002308	Cys-tRNA-synth_1a	23.7988	0	0								E	1
IPR004789	Acolac_synthsm	IPR004789	Acolac_synthsm	23.7967	0	0					Y			E	2
IPR004842	NaKCl_cotransptS	IPR004842	NaKCl_cotransptS	23.7932	0	0	H								1
IPR011558	Topo_IIA_B_cons	IPR013757	Topo_IIA_A_a	23.7921	0	0	H				Y			E	3
IPR001676	Picornavirus_capsid	IPR002527	Pico_P2B	23.7908	0	0									0
IPR002316	Pro-tRNA-synth_IIa	IPR002316	Pro-tRNA-synth_IIa	23.7889	0	0								E	1
IPR001222	Znf_TFIIS	IPR014765	TFIIS/CRSP70_N	23.7881	0	0	H								1
IPR004457	Znf_ZPR1	IPR004457	Znf_ZPR1	23.7864	0	0					Y				1
IPR001732	UDP-Glc/GDP-Man_DH_N	IPR014027	UDP-Glc/GDP-Man_DH_C	23.786	1	0				C					1
IPR000924	Glu/Gln-tRNA-synth_Ic	IPR006195	aa-tRNA-synth_II	23.7855	0	0									0
IPR015263	Pro-tRNA-synth_II_C	IPR015263	Pro-tRNA-synth_II_C	23.779	0	0									0
IPR001381	DHquinase_I	IPR001381	DHquinase_I	23.7788	1	0					Y				1
IPR005107	CO_DH_flav_C	IPR008274	Ald_xan_DH_mo_bd	23.7771	1	0									0
IPR001697	Pyr_Knase	IPR015813	Pyrv/PenolPyrv_Kinase_cat	23.7761	0	0	H				Y			E	3
IPR013499	TopoI_C_euk	IPR013500	TopoI_cat_euk	23.7761	0	0	H				Y				2
IPR006195	aa-tRNA-synth_II	IPR015807	His-tRNA-synth_IIa_sub	23.7748	0	0	H							E	2
IPR003888	FYrich_N	IPR003889	FYrich_C	23.7746	0	0	H		D						2
IPR010061	MeMal-semiAld_DH	IPR010061	MeMal-semiAld_DH	23.7737	0	0									0
IPR012227	TNF_recpt_TRAF	IPR012227	TNF_recpt_TRAF	23.7732	0	0	H	M							2
IPR007631	RNA_pol_sigma_70_non-ess	IPR009042	RNA_pol_Sigma70_r1_2	23.7687	1	0								E	1
IPR015793	Pyrv_Knase_brl	IPR015794	Pyrv_Knase_a/b	23.7685	1	0	H				Y			E	3
IPR000330	SNF2_N	IPR014778	Myb_DNA-bd	23.7676	0	0	H		D		Y	P			4
IPR000771	K_bP_aldolase	IPR000771	K_bP_aldolase	23.7676	1	0								E	1
IPR004640	HscB	IPR004640	HscB	23.763	0	0								E	1
IPR007811	RNA_pol_Rpc4	IPR007832	RNA_pol_Rpc34	23.7615	0	0					Y				1
IPR011100	Glyco_hydro_67_M	IPR011100	Glyco_hydro_67_M	23.7596	1	0									0
IPR000814	TBP	IPR009088	TFIIA_b-brl	23.7559	0	0	H		D		Y				3
IPR009072	Histone-fold	IPR009072	Histone-fold	23.7546	0	0	H	M	D	C	Y		A		6
IPR000005	HTHAraC	IPR001553	RecA_bac	23.7537	0	0	H							E	2
IPR000722	RNA_pol_A	IPR011773	RpoA	23.7534	0	0									0
IPR001584	Integrase_cat-core	IPR010659	RVT_connect	23.749	0	0									0
IPR001599	MacrogloblnA2	IPR008930	Terp_cyc_toroid	23.7477	0	0	H								1
IPR001943	UvrB/C	IPR001943	UvrB/C	23.7457	1	1								E	1
IPR001232	Skp1	IPR011333	BTB/POZ_fold	23.7433	0	0	H		D	C	Y		A		5
IPR001425	Bac_rhodopsin	IPR001425	Bac_rhodopsin	23.7429	1	1									0
IPR000932	PS_antenna_like	IPR001280	PSI_PsaA/B	23.7423	0	0									0
IPR000883	COX1	IPR003213	Cyt_c_oxidase_6B	23.7412	1	1									0
IPR012094	ATPase_MesJ_YaeO	IPR012795	Lysidine-tRNA-synth_N	23.7371	0	0									0
IPR004013	PHP_C	IPR011708	DNA_pol3_alpha	23.7366	0	0								E	1
IPR010241	Fdx_pln	IPR012146	Frd-NADP+_RD	23.7364	0	0									0
IPR000298	CytC_oxdse_III	IPR011759	COX2_TM	23.7337	0	0									0
IPR014027	UDP-Glc/GDP-Man_DH_C	IPR014360	UDP-Glc/GDP-Man_DH	23.7334	0	0				C					1
IPR006600	CENPB_HTH	IPR009057	Homeodomain_like	23.7323	0	0	H		D						2
IPR007627	RNA_pol_sigma70_r2	IPR007631	RNA_pol_sigma_70_non-ess	23.7314	1	0								E	1
IPR002205	Topo_IIA_A/C	IPR002288	Topo_IIA_B_C	23.7312	0	0								E	1
IPR007631	RNA_pol_sigma_70_non-ess	IPR014284	RNA_pol_sigma-70	23.7311	0	0								E	1
IPR012268	Globin_mollusc	IPR012268	Globin_mollusc	23.7297	0	0									0
IPR007630	RNA_pol_sigma70_r4	IPR007631	RNA_pol_sigma_70_non-ess	23.7296	0	0								E	1
IPR010957	CM_P2	IPR010957	CM_P2	23.7264	0	0									0
IPR006762	Gtr1_RagA	IPR006762	Gtr1_RagA	23.7206	0	1	H		D		Y				3
IPR001162	UvrC_C	IPR010994	RuvA_2_like	23.7194	0	0									0
IPR014031	Ketoacyl_synth_C	IPR014043	Acyl_transferase	23.7168	0	0	H				Y				2
IPR002337	Haemoglobin_b	IPR002339	Haemoglobin_pi	23.7136	0	0	H	M							2
IPR001412	aa-tRNA-synth_I	IPR011035	Ribosomal_L25rel	23.7128	0	0	H				Y			E	3
IPR012003	ATP_PFK_prok	IPR015913	Phosphofructokinase_core	23.7123	0	0								E	1
IPR006468	NarG	IPR006468	NarG	23.7117	0	0								E	1
IPR000456	Ribosomal_L17	IPR000529	Ribosomal_S6	23.7116	0	0					Y				1
IPR002099	DNA_mis_repair	IPR011186	MLH1	23.7078	0	0	H		D	C	Y				4
IPR007857	Skb1_mtfrase	IPR007857	Skb1_mtfrase	23.7078	0	1	H				Y				2
IPR012934	Znf_AD	IPR013087	Znf_C2H2/integrase_DNA-bd	23.7016	0	0			D						1
IPR006175	Endoribon_LPSP	IPR013813	Endoribo_LPSP/chorism_mut-like	23.6988	0	0	H				Y			E	3
IPR003418	Fumarate_red_D	IPR003418	Fumarate_red_D	23.6986	1	1								E	1
IPR000534	ADH_NAD_bd	IPR006855	DUF619	23.6947	0	0					Y				1
IPR006895	Znf_Sec23_Sec24	IPR006895	Znf_Sec23_Sec24	23.6921	0	0	H				Y				2
IPR000836	PRtransferase	IPR005904	Hxn_phspho_trans	23.6899	0	0	H	M		C				E	4
IPR002888	2Fe-2S_bd	IPR005107	CO_DH_flav_C	23.6893	1	0									0
IPR006223	GcvT	IPR006223	GcvT	23.6879	0	0									0
IPR013757	Topo_IIA_A_a	IPR013759	Topo_IIA_B/N_ab	23.6866	0	0	H				Y			E	3
IPR007758	Nucleoporin_Nsp1_C	IPR007758	Nucleoporin_Nsp1_C	23.6856	0	0	H				Y				2
IPR015273	Cys-tRNA-synt_Ia_DALR	IPR015273	Cys-tRNA-synt_Ia_DALR	23.6841	0	0								E	1
IPR007348	Cu-resist_CopC_core	IPR007348	Cu-resist_CopC_core	23.683	1	0								E	1
IPR002139	Ribokinase	IPR002139	Ribokinase	23.6762	0	0								E	1
IPR005624	DUF336	IPR010371	DUF967	23.6751	0	0					Y				1
IPR012136	NADH_DH_b	IPR012136	NADH_DH_b	23.6746	0	0									0
IPR002853	TFIIE_alpha	IPR003166	TFIIE_beta	23.6742	0	0	H		D		Y				3
IPR004476	RNase_II_R_bac	IPR012340	NA-bd_OB-fold	23.674	0	0								E	1
IPR002318	Ala-tRNA-synth_IIc	IPR012947	tRNA_SAD	23.6715	0	0								E	1
IPR009080	tRNAsyn_1a_bd	IPR015803	Cys-tRNA-synt_Ia_N	23.6697	0	0								E	1
IPR001911	Ribosomal_S21	IPR002132	Ribosomal_L5	23.6691	0	1									0
IPR011594	Thioredoxin_like	IPR013740	Redoxin	23.6689	0	0									0
IPR000039	Ribosomal_L18e	IPR001380	Ribosomal_L13E	23.6675	0	1					Y				1
IPR003583	HHH1_bd	IPR010995	DNA_repair_Rad51/TF_NusA_a-hlx	23.6665	0	0	H		D	C	Y		A		5
IPR011056	Peptidase_S24_S26_C	IPR015927	Peptidase_S24_S26A/B/C	23.6663	0	0								E	1
IPR013088	Znf_NHR/GATA	IPR013629	Znf-assoc_reg	23.6655	0	0	H								1
IPR000795	ProtSyn_GTP_bd	IPR005517	Transl_elong_EFG/EF2_IV	23.6644	1	0	H				Y				2
IPR006393	Sepiapterin_red	IPR006393	Sepiapterin_red	23.6624	0	0	H								1
IPR000327	POU_specific	IPR001356	Homeobox	23.6616	1	0	H	M	D						3
IPR014027	UDP-Glc/GDP-Man_DH_C	IPR014028	UDP-Glc/GDP-Man_DH_dimer/sb-bd	23.6613	0	0				C					1
IPR003673	CoA-Trfase_fam_III	IPR003673	CoA-Trfase_fam_III	23.6583	1	1								E	1
IPR000883	COX1	IPR004202	COX7C	23.6568	1	1									0
IPR000818	TEA/ATTS	IPR003120	TF_STE	23.6562	0	0					Y				1
IPR012287	Homeodomain-rel	IPR015586	Pit_1	23.6513	0	0	H								1
IPR006966	Peroxin-3	IPR006966	Peroxin-3	23.6505	0	1					Y				1
IPR010259	Prot_inh_S8A	IPR010259	Prot_inh_S8A	23.6494	0	0	H								1
IPR006195	aa-tRNA-synth_II	IPR015263	Pro-tRNA-synth_II_C	23.6479	0	0					Y				1
IPR007083	RNA_pol_Rpb1_4	IPR011260	RNAP_alpha_C	23.6462	0	0									0
IPR005475	Transketo_Cen_R	IPR011603	2oxoglutarate_DH_E1	23.6429	0	0					Y				1
IPR001025	BAH	IPR009057	Homeodomain_like	23.6423	0	0	H		D		Y				3
IPR000923	BlueCu_1	IPR011572	Copper_blue_sub	23.6388	0	0									0
IPR005291	cAMP_cl_channel	IPR005291	cAMP_cl_channel	23.6374	0	0	H	M							2
IPR000529	Ribosomal_S6	IPR001971	Ribosomal_S11	23.6358	0	0					Y				1
IPR005930	Pyruv_carbox	IPR005930	Pyruv_carbox	23.6317	0	0					Y				1
IPR002474	CP_synthsmall	IPR013816	ATP_grasp_subdomain_2	23.6315	0	0	H				Y	P		E	4
IPR008917	Euk_TF_DNA_bd	IPR011616	bZIP_1	23.6303	0	0	H	M	D						3
IPR013799	STAT_protein_interaction	IPR013801	STAT_DNA_bd	23.6301	1	0	H								1
IPR000924	Glu/Gln-tRNA-synth_Ic	IPR004514	Gln-tRNA-synth_Ic	23.6296	0	0					Y			E	2
IPR013022	Xyl_isomerase-like_TIM-brl	IPR013022	Xyl_isomerase-like_TIM-brl	23.6296	0	0								E	1
IPR012319	Form_DNAglyc_cat	IPR012319	Form_DNAglyc_cat	23.6293	1	0								E	1
IPR005165	Anthrax_tox_edema-fac_cen	IPR005165	Anthrax_tox_edema-fac_cen	23.627	1	0									0
IPR000606	RNA_helicase1_vir	IPR007094	RNA_pol_PSvir	23.6263	0	0									0
IPR004203	COX4	IPR008433	COX7B	23.6253	1	1									0
IPR000630	Ribosomal_S8	IPR001911	Ribosomal_S21	23.6252	0	1									0
IPR001289	TF_CBFB	IPR001289	TF_CBFB	23.6247	0	0			D						1
IPR000788	Ribncl_red_lg_C	IPR005144	ATP-cone	23.6214	1	0	H				Y			E	3
IPR005549	Nuf2	IPR005550	Ndc80_HEC	23.6213	0	1	H	M		C	Y				4
IPR001019	Gprotein_alph_bd	IPR001019	Gprotein_alph_bd	23.6213	1	0	H				Y				2
IPR000066	Antenna_a/b	IPR002362	Antenna_beta	23.6204	0	0									0
IPR002585	Bac_Ubq_Cox	IPR003317	Cyto_ox_2	23.6191	0	1								E	1
IPR003196	TFIIF_beta	IPR003196	TFIIF_beta	23.6189	1	0	H								1
IPR002308	Cys-tRNA-synth_1a	IPR015804	Cys-tRNA-synt_Ia_C	23.6106	0	0								E	1
IPR003021	Rad1_Rec1	IPR003021	Rad1_Rec1	23.6103	0	0					Y				1
IPR006638	Elp3/MiaB/NifB	IPR010723	HemN_C	23.6062	0	0								E	1
IPR015864	FAD_synthase	IPR015865	Riboflavin_kinase	23.6062	1	0									0
IPR003074	1Cnucl_rcpt	IPR003076	1Cnucl_rcpt_A	23.6033	0	0	H								1
IPR010985	Ribbon_hlx_hlx	IPR010985	Ribbon_hlx_hlx	23.6029	0	0								E	1
IPR001134	Netrin_C	IPR001599	MacrogloblnA2	23.5975	1	0	H								1
IPR004535	Transl_elong_SelB	IPR015191	Elong_fac_SelB-wing-hlx_typ-3	23.5973	0	0								E	1
IPR002205	Topo_IIA_A/C	IPR012542	DTHCT	23.5971	0	0	H								1
IPR007034	DUF663	IPR012948	AARP2CN	23.5951	0	0					Y				1
IPR006037	TrkAC	IPR013099	Ion_trans_2	23.5949	0	0									0
IPR000890	Acetate_kin	IPR000890	Acetate_kin	23.5934	1	0								E	1
IPR001628	Znf_hrmn_rcpt	IPR004827	TF_bZIP	23.5917	0	0	H	M		C					3
IPR003669	Thymidylate_synth_ThyX	IPR003669	Thymidylate_synth_ThyX	23.5898	1	1									0
IPR010970	SufS	IPR010970	SufS	23.586	0	0								E	1
IPR015803	Cys-tRNA-synt_Ia_N	IPR015803	Cys-tRNA-synt_Ia_N	23.5841	1	0								E	1
IPR004636	ArgD_aminotrans	IPR004636	ArgD_aminotrans	23.5812	0	0								E	1
IPR002667	IPP_isomerase	IPR002667	IPP_isomerase	23.5789	0	0					Y			E	2
IPR000208	RNA_pol_flaviviral	IPR007094	RNA_pol_PSvir	23.5774	0	0									0
IPR013578	Peptidase_M16C_assoc	IPR013578	Peptidase_M16C_assoc	23.5734	0	0					Y		A		2
IPR006992	Amidohydro_2	IPR006992	Amidohydro_2	23.5726	1	1									0
IPR001310	HIT	IPR011146	His_triad-like_motif	23.5723	0	0	H	M		C	Y			E	5
IPR006165	DNA_helicase_ATP-dep_Ku70	IPR006165	DNA_helicase_ATP-dep_Ku70	23.5699	0	0					Y				1
IPR007080	RNA_pol_Rpb1_1	IPR015699	RNA_polyI	23.5664	0	0					Y				1
IPR005479	CPSase_D2_ATP_bd	IPR011761	ATP-grasp	23.5645	0	0	H				Y	P		E	4
IPR004556	M_HemK	IPR004556	M_HemK	23.5645	0	1								E	1
IPR000477	DNA_pol_RVTase	IPR001995	Peptidase_A2_cat	23.5582	1	0									0
IPR004403	eRF1	IPR004403	eRF1	23.5572	0	0					Y				1
IPR001289	TF_CBFB	IPR002100	TF_MADSbox	23.557	0	0	H								1
IPR008946	Nucl_hrmn_rcpt_lig_bd	IPR013629	Znf-assoc_reg	23.5568	0	0	H								1
IPR004188	Phe-tRNA_synth_II_N	IPR004529	Phe-tRNA-synth_IIc_asu	23.556	0	0								E	1
IPR001628	Znf_hrmn_rcpt	IPR012287	Homeodomain-rel	23.5534	0	0	H	M	D	C					4
IPR000712	Bcl2_BH	IPR002475	BCL2_apoptsis	23.5488	0	0	H	M							2
IPR010047	CODH_catal	IPR010047	CODH_catal	23.5484	0	0									0
IPR004855	TFIIA_asu/bsu	IPR015871	TFIIA_gsu_C	23.5481	1	0	H		D		Y				3
IPR006277	SoxA	IPR006279	SoxD	23.5476	0	0									0
IPR013476	TTQ_MADH_Hv	IPR013476	TTQ_MADH_Hv	23.5468	0	0									0
IPR006600	CENPB_HTH	IPR012287	Homeodomain-rel	23.5452	0	0	H		D						2
IPR000208	RNA_pol_flaviviral	IPR001650	DNA/RNA_helicase_C	23.5431	0	0									0
IPR000005	HTHAraC	IPR000005	HTHAraC	23.542	1	0	H							E	2
IPR003352	PTS_EIIC	IPR003352	PTS_EIIC	23.541	0	0								E	1
IPR000883	COX1	IPR004203	COX4	23.5409	1	1	H								1
IPR004373	PrfA	IPR004373	PrfA	23.5382	0	0									0
IPR001721	ThrDh_C	IPR001721	ThrDh_C	23.5368	1	0					Y			E	2
IPR003923	TFIID_30kD	IPR003923	TFIID_30kD	23.5353	0	1	H		D		Y		A		4
IPR000965	Gglut_pp_reduct	IPR000965	Gglut_pp_reduct	23.535	0	0					Y			E	2
IPR004134	Peptidase_C1B	IPR004134	Peptidase_C1B	23.5321	1	0	H		D						2
IPR008336	TopoI_DNA_bd_euk	IPR014711	TopoI_cat_a-hlx-sub_euk	23.5261	0	0	H				Y				2
IPR006899	HNF-1_N	IPR010982	Lambda_DNA-bd	23.526	0	0	H								1
[truncated: 63,516 more rows]
